# Supplementary material for: Anhydrous interfacial polymerization of sub-1 Å sieving polyamide membrane
Source: Nat Commun. 2023 Nov 22;14:7624. doi: 10.1038/s41467-023-43291-2 (PMC10665378; doi:10.1038/s41467-023-43291-2)
Supplement: Supplementary file 3 — Source Data [file 41467_2023_43291_MOESM3_ESM.xlsx]

## Sheet: Figure 2e
	Binding Energy	Intensity	Binding Energy	Intensity	Binding Energy	Intensity
	1348.5	69083.3	1350	66182.1	1350	86531.8
	1347.5	69388.3	1349	66151.6	1349	86351.7
	1346.5	67933	1348	66574.7	1348	84470
	1345.5	69284.8	1347	68134.3	1347	87144.2
	1344.5	70976.4	1346	67003.6	1346	84872.1
	1343.5	69487	1345	65568.6	1345	86115
	1342.5	68717	1344	66074.4	1344	89740.2
	1341.5	70340.8	1343	66885.6	1343	85750
	1340.5	70988.3	1342	67000.8	1342	86013.8
	1339.5	69352.4	1341	66319.1	1341	86547.9
	1338.5	70740.9	1340	66535.2	1340	83013.6
	1337.5	69027.6	1339	65580.4	1339	86370.2
	1336.5	70532	1338	67682.3	1338	84965
	1335.5	69851.7	1337	66528.1	1337	84542.4
	1334.5	69617.4	1336	66584.3	1336	84420.7
	1333.5	69253.8	1335	64855.9	1335	84556.2
	1332.5	69029.6	1334	66119.4	1334	86914.7
	1331.5	68630.1	1333	66065.5	1333	86962.1
	1330.5	68530	1332	65816	1332	85189.1
	1329.5	68360.1	1331	65667.3	1331	85517.3
	1328.5	69450.8	1330	63625.7	1330	83899.7
	1327.5	71195.2	1329	64700.5	1329	83829.2
	1326.5	70603.4	1328	65666.4	1328	86587.9
	1325.5	69404.9	1327	66069.2	1327	85253
	1324.5	68129.4	1326	67208.2	1326	83936.8
	1323.5	68988.2	1325	65451.8	1325	85320.5
	1322.5	69134.6	1324	65763.9	1324	86193.8
	1321.5	68257.9	1323	66178.7	1323	83778.8
	1320.5	69292.5	1322	65622.8	1322	84520.2
	1319.5	69000.2	1321	65869.9	1321	83616.2
	1318.5	69532.1	1320	66991	1320	86327
	1317.5	68763.1	1319	67070.6	1319	86709.8
	1316.5	67578.8	1318	65501.1	1318	86367.3
	1315.5	69087.8	1317	65191	1317	84000.8
	1314.5	70644.1	1316	66688	1316	86586.6
	1313.5	69056.8	1315	66982.2	1315	85735.8
	1312.5	68250	1314	66494.8	1314	85956.3
	1311.5	70559	1313	64931.4	1313	84988.6
	1310.5	69413.3	1312	68230.6	1312	83532
	1309.5	69302.3	1311	64706	1311	85049.5
	1308.5	69674.5	1310	67212.1	1310	84429.6
	1307.5	70126.4	1309	66787	1309	83571.6
	1306.5	69548.1	1308	65754.7	1308	86931.1
	1305.5	68642.4	1307	67007.2	1307	85520.4
	1304.5	70959.7	1306	66270.3	1306	88139.6
	1303.5	69510.7	1305	66036.1	1305	91617.1
	1302.5	70750.8	1304	66223.2	1304	92472.8
	1301.5	69414.5	1303	66818.1	1303	94052.7
	1300.5	68647.3	1302	67182.3	1302	93050
	1299.5	69327.5	1301	67307.2	1301	90480.5
	1298.5	71031.2	1300	67549.9	1300	85474.3
	1297.5	68976.4	1299	67687.2	1299	86934.2
	1296.5	70911.4	1298	67113	1298	85353.9
	1295.5	71491.7	1297	67606	1297	85687.7
	1294.5	71746.9	1296	65853.4	1296	85896.6
	1293.5	71167	1295	67298.8	1295	83227
	1292.5	71996.9	1294	68252.6	1294	84804.8
	1291.5	71440.9	1293	69849	1293	83554.4
	1290.5	72121.6	1292	69422.4	1292	84682.6
	1289.5	73054.8	1291	67228.6	1291	84265.9
	1288.5	71176.3	1290	67551.6	1290	83961.8
	1287.5	72687.3	1289	67945.9	1289	85162.5
	1286.5	72243.3	1288	70048.2	1288	84554.2
	1285.5	71192.1	1287	68488.8	1287	86676.1
	1284.5	72394.8	1286	67034	1286	84676.7
	1283.5	73167.2	1285	68552.3	1285	84474.8
	1282.5	71744.6	1284	69248.3	1284	86241.6
	1281.5	72177	1283	68255.8	1283	86684.3
	1280.5	72800.1	1282	67691	1282	85754.2
	1279.5	72477.7	1281	68527.3	1281	85245.8
	1278.5	72195	1280	68373.9	1280	87530.4
	1277.5	73421	1279	69201.7	1279	87581
	1276.5	74423.4	1278	68912.3	1278	87477.6
	1275.5	73206.1	1277	69101.1	1277	84965.1
	1274.5	75364.6	1276	69017.8	1276	87709.7
	1273.5	73244.8	1275	70435.6	1275	88604.1
	1272.5	73183.3	1274	68264.5	1274	86390.2
	1271.5	73787.4	1273	71086.1	1273	88578.4
	1270.5	74900	1272	71253.8	1272	86796.1
	1269.5	75460.3	1271	68749.4	1271	89934.2
	1268.5	74649.3	1270	70307.2	1270	89388.7
	1267.5	74597.1	1269	71648	1269	87879.7
	1266.5	76401.5	1268	71543.5	1268	86790.3
	1265.5	74782.8	1267	70476.5	1267	88197.5
	1264.5	74790.7	1266	71712.5	1266	88255.5
	1263.5	76583.3	1265	70000.4	1265	90017.5
	1262.5	75957.8	1264	70488.1	1264	87503.7
	1261.5	76443.6	1263	70242.8	1263	89321.8
	1260.5	77187.5	1262	71114.6	1262	88951.9
	1259.5	75729.6	1261	71104	1261	90272.5
	1258.5	75769.6	1260	70927	1260	89228
	1257.5	75919	1259	71266.4	1259	89928.4
	1256.5	76308.9	1258	72143	1258	88841.4
	1255.5	77847.6	1257	71361.5	1257	91314.7
	1254.5	77398.3	1256	72645.1	1256	90211.8
	1253.5	76832.1	1255	73236.9	1255	88956.9
	1252.5	78362.9	1254	73027.4	1254	90702.2
	1251.5	77404.6	1253	71869.4	1253	91103
	1250.5	76584.2	1252	73759.6	1252	91722.8
	1249.5	78037	1251	73457.9	1251	92139
	1248.5	80266.9	1250	72991.8	1250	93311.4
	1247.5	80506.7	1249	74835.4	1249	92339
	1246.5	80974.6	1248	75272.6	1248	96408
	1245.5	81458.2	1247	76248.1	1247	95939.9
	1244.5	82722.8	1246	77406	1246	94688.9
	1243.5	83491.5	1245	75613.9	1245	95115.5
	1242.5	82772.1	1244	75308.3	1244	95462.8
	1241.5	83689.5	1243	77287.1	1243	94657
	1240.5	84324.8	1242	77864.2	1242	95993.7
	1239.5	85391.6	1241	77413.7	1241	94631.5
	1238.5	82345.4	1240	77652	1240	96077.2
	1237.5	83954.9	1239	77805.2	1239	95201.9
	1236.5	82285.5	1238	78036.4	1238	95443.4
	1235.5	80931.3	1237	76323.2	1237	96822.5
	1234.5	79744.7	1236	76771.1	1236	98238.5
	1233.5	80034.9	1235	75516.2	1235	98574.4
	1232.5	80926.1	1234	77353.9	1234	96607.3
	1231.5	83259.5	1233	77450.7	1233	98596.1
	1230.5	82175.1	1232	79443.8	1232	97273.5
	1229.5	86489.8	1231	79780.7	1231	99122.2
	1228.5	86526.3	1230	81151.8	1230	101179
	1227.5	87896.1	1229	83344.9	1229	102908
	1226.5	88779.2	1228	85360.7	1228	105256
	1225.5	88409.8	1227	84042.4	1227	107905
	1224.5	90923.3	1226	86155.9	1226	104984
	1223.5	93013.1	1225	84509.7	1225	104879
	1222.5	92603.5	1224	84551.3	1224	105340
	1221.5	92632.1	1223	84277.4	1223	103260
	1220.5	87838.6	1222	82122.4	1222	101609
	1219.5	86391.2	1221	79092.1	1221	98514.5
	1218.5	80478.9	1220	76095.7	1220	96023.2
	1217.5	76152.6	1219	76810.3	1219	95182.4
	1216.5	73098.6	1218	71018.8	1218	89576.2
	1215.5	70534.4	1217	68753.4	1217	87874.1
	1214.5	65977.9	1216	65541.8	1216	84515.7
	1213.5	61719.8	1215	64447.9	1215	82680.1
	1212.5	59903	1214	60135.6	1214	79962.6
	1211.5	56967.7	1213	58999.1	1213	77252
	1210.5	56376.1	1212	57779.1	1212	76930
	1209.5	55582	1211	57027.6	1211	74599.3
	1208.5	53870.3	1210	55527.4	1210	73392.9
	1207.5	54126.1	1209	54371.4	1209	73024.8
	1206.5	53693.9	1208	54836.8	1208	70374.9
	1205.5	52302.1	1207	53635.5	1207	71231.3
	1204.5	53118.2	1206	51907.2	1206	72195.6
	1203.5	51593.7	1205	54026.5	1205	70390.3
	1202.5	52859.9	1204	51889.9	1204	67818.7
	1201.5	52812.5	1203	52652.8	1203	69671.6
	1200.5	51115.9	1202	51267.7	1202	70039.2
	1199.5	53215.8	1201	53001.8	1201	71231.5
	1198.5	51595.8	1200	51848	1200	70727.1
	1197.5	50781.3	1199	54168.7	1199	70292.9
	1196.5	52715.9	1198	52740.8	1198	71206.7
	1195.5	52760.3	1197	51583.4	1197	70631.5
	1194.5	52659.5	1196	51292.6	1196	70127
	1193.5	51301.5	1195	52790	1195	69687.2
	1192.5	53229.7	1194	52333.2	1194	70398.7
	1191.5	52668.1	1193	52880.7	1193	70589.3
	1190.5	53402.8	1192	52780.1	1192	71048.3
	1189.5	52603.2	1191	52714.5	1191	70055.3
	1188.5	53321	1190	52916.5	1190	71710.8
	1187.5	54118.7	1189	52013.7	1189	70673.8
	1186.5	53328.8	1188	53969.9	1188	71026.6
	1185.5	53342.8	1187	53005.3	1187	72215.9
	1184.5	53083.1	1186	53651.3	1186	71003.9
	1183.5	54081.6	1185	53973.6	1185	73044
	1182.5	52678.5	1184	52862.3	1184	72348.5
	1181.5	52361.6	1183	54085.1	1183	73280.5
	1180.5	54050.2	1182	54570.5	1182	71806.5
	1179.5	54454.7	1181	53940.8	1181	72317.2
	1178.5	52412.8	1180	53210.5	1180	71275.3
	1177.5	53942.9	1179	53521	1179	73018.7
	1176.5	54352.6	1178	51764.9	1178	71737.9
	1175.5	55214	1177	54031.4	1177	73010.6
	1174.5	55099.8	1176	54300.2	1176	73168.8
	1173.5	54691.1	1175	55105.5	1175	72626.1
	1172.5	53906.9	1174	53686.5	1174	72694.3
	1171.5	54422.3	1173	55111.6	1173	74612.6
	1170.5	55606.7	1172	54922.7	1172	75175.7
	1169.5	55079.9	1171	54641.1	1171	73810.6
	1168.5	54684.2	1170	55966.7	1170	74564.5
	1167.5	55450.4	1169	55125.8	1169	74735.1
	1166.5	56010.6	1168	55309.5	1168	75292.4
	1165.5	55673.6	1167	55505.5	1167	74018.2
	1164.5	54453.1	1166	54376.8	1166	74894.9
	1163.5	56289.1	1165	55336.5	1165	76062.6
	1162.5	56700.7	1164	54911.6	1164	76978.3
	1161.5	55841.3	1163	55031.8	1163	76137.7
	1160.5	54883.9	1162	55172.1	1162	75605.9
	1159.5	55624.7	1161	55375.7	1161	75549.9
	1158.5	56235.6	1160	56501.8	1160	75468
	1157.5	55646.6	1159	55459.1	1159	77701.4
	1156.5	56034	1158	55848.5	1158	76319.2
	1155.5	56566	1157	56954.2	1157	75760.8
	1154.5	56188	1156	55988.6	1156	76519.5
	1153.5	55659.4	1155	55709.7	1155	77672.9
	1152.5	56233.9	1154	56751.2	1154	76492.2
	1151.5	56601.1	1153	56806.1	1153	77361.4
	1150.5	57128.1	1152	54963.9	1152	78631.8
	1149.5	57143.7	1151	55310.1	1151	77844.6
	1148.5	58343.7	1150	57621.7	1150	77201.9
	1147.5	57131.5	1149	58086.1	1149	78491.7
	1146.5	58684.1	1148	56732.4	1148	78522.9
	1145.5	58143.3	1147	56390.2	1147	78281.9
	1144.5	59625	1146	57906.9	1146	77761.2
	1143.5	57408.1	1145	57025.7	1145	79822.8
	1142.5	57585.5	1144	56632.2	1144	80712.2
	1141.5	59025.1	1143	56925.4	1143	81522.1
	1140.5	57919.1	1142	57979.1	1142	81041.6
	1139.5	57378.8	1141	57139	1141	79720.2
	1138.5	56411	1140	57380.9	1140	81377.8
	1137.5	57675.2	1139	58063.6	1139	82019.4
	1136.5	58028.5	1138	58072.5	1138	80943.6
	1135.5	56008.9	1137	58509.1	1137	81645.2
	1134.5	57425.5	1136	59544.1	1136	80915.8
	1133.5	57987.8	1135	57138	1135	82128.7
	1132.5	58299.9	1134	60008.2	1134	80991.6
	1131.5	59594.3	1133	58594.9	1133	81782.4
	1130.5	62918.5	1132	59372.2	1132	83579.4
	1129.5	61635.8	1131	57694	1131	82796.5
	1128.5	62486.1	1130	58847.9	1130	84092.3
	1127.5	63496.3	1129	59644.2	1129	84063
	1126.5	63822.8	1128	59708	1128	82988.6
	1125.5	66313.7	1127	57913.3	1127	84179
	1124.5	66182.7	1126	59945.6	1126	83667.1
	1123.5	62651.4	1125	59380.9	1125	85345.9
	1122.5	61331.6	1124	59052.4	1124	86453.8
	1121.5	60354.6	1123	60093.9	1123	86217.2
	1120.5	59633	1122	60862.3	1122	84096.5
	1119.5	57916.5	1121	59985.3	1121	85759.8
	1118.5	56661.7	1120	57553.7	1120	86623.8
	1117.5	54792.2	1119	59691.1	1119	87379
	1116.5	54201.6	1118	59860.3	1118	83362.2
	1115.5	53859.7	1117	58750.2	1117	86300.7
	1114.5	53369.3	1116	58806.2	1116	86172.1
	1113.5	54601.2	1115	61046.8	1115	86708.3
	1112.5	56552.4	1114	59230.4	1114	86266.3
	1111.5	59274.1	1113	59924.9	1113	86369.8
	1110.5	61831.6	1112	60046.4	1112	85549.4
	1109.5	68608.1	1111	60087.5	1111	86160.1
	1108.5	73716.8	1110	60024.6	1110	88182.7
	1107.5	73737.8	1109	60833.7	1109	86637.9
	1106.5	68360	1108	61511.8	1108	89400.6
	1105.5	64082	1107	61217.5	1107	90027.6
	1104.5	61819.6	1106	59093	1106	89740.8
	1103.5	60062.7	1105	59948.4	1105	88904.6
	1102.5	58271.2	1104	60328.7	1104	87455.9
	1101.5	56537.3	1103	60485.2	1103	85348.7
	1100.5	53880.6	1102	58882.8	1102	83524.8
	1099.5	51956.5	1101	59109.2	1101	80996.3
	1098.5	50285.4	1100	57617.2	1100	82628.5
	1097.5	49303.2	1099	57976.8	1099	80749.5
	1096.5	48950.7	1098	58034.3	1098	78323.4
	1095.5	48028.7	1097	56593.6	1097	76199.5
	1094.5	47303.5	1096	55915.8	1096	74971.6
	1093.5	47838.1	1095	53758.4	1095	75417.9
	1092.5	46570.1	1094	53196.3	1094	73487
	1091.5	46081.2	1093	54530.9	1093	72339.3
	1090.5	45330.7	1092	54321.9	1092	73633.3
	1089.5	45942.8	1091	55160.5	1091	72273.9
	1088.5	44708.8	1090	54386.6	1090	72081.3
	1087.5	44728.5	1089	53795.1	1089	73613.8
	1086.5	45852.7	1088	55117.7	1088	74331.9
	1085.5	45936.9	1087	54241.6	1087	74336.1
	1084.5	46485.8	1086	55769	1086	74080.9
	1083.5	46402	1085	56187.3	1085	74375.9
	1082.5	45158.8	1084	55710.9	1084	73640.4
	1081.5	46134.2	1083	56670.9	1083	74762.5
	1080.5	44585.4	1082	55728.2	1082	74183.2
	1079.5	47541.6	1081	55814.1	1081	74794.9
	1078.5	46124.9	1080	56713	1080	74273.8
	1077.5	44936.2	1079	54777.5	1079	74062.9
	1076.5	47966.3	1078	55549.8	1078	75242.2
	1075.5	45598.9	1077	56142.1	1077	72456.3
	1074.5	47816.1	1076	57209.2	1076	75015.8
	1073.5	46673	1075	56124.8	1075	76335.8
	1072.5	47170	1074	56961.5	1074	76717.3
	1071.5	46484.4	1073	56745.2	1073	78027.9
	1070.5	47897.1	1072	55116.7	1072	74271.8
	1069.5	48124.1	1071	58207.4	1071	75958.1
	1068.5	47108.1	1070	57477.6	1070	77394.2
	1067.5	46667.2	1069	58643.5	1069	77081.9
	1066.5	46233.9	1068	57446.1	1068	76388.4
	1065.5	46763.6	1067	57772.1	1067	76339.6
	1064.5	46448.2	1066	56031.1	1066	75959
	1063.5	48091.7	1065	57229	1065	78056.5
	1062.5	47604.5	1064	56023.8	1064	77536.9
	1061.5	47172.7	1063	57503.5	1063	75568.8
	1060.5	48391.9	1062	58892	1062	77740
	1059.5	47576.6	1061	56839.1	1061	78426.5
	1058.5	46960	1060	58131.9	1060	78091.2
	1057.5	47054.8	1059	57561.1	1059	79345.4
	1056.5	48683	1058	58439.4	1058	77880.8
	1055.5	49125.5	1057	57663.6	1057	77751.1
	1054.5	47714.6	1056	60153	1056	77994.2
	1053.5	48648.6	1055	57561.6	1055	77361
	1052.5	47889.3	1054	57862	1054	77699.1
	1051.5	48172.5	1053	58630.2	1053	78693.5
	1050.5	48992.2	1052	58558.2	1052	80522.9
	1049.5	48304.6	1051	58803.7	1051	78816.8
	1048.5	49208.8	1050	59063.6	1050	79101.5
	1047.5	48216.8	1049	59370.5	1049	79864.5
	1046.5	48337.8	1048	59139.1	1048	79386.8
	1045.5	49125.2	1047	59640.5	1047	79304.4
	1044.5	48560.4	1046	59681.8	1046	80029.3
	1043.5	48864.6	1045	59972.4	1045	79808.2
	1042.5	49465.5	1044	60670.7	1044	81445.1
	1041.5	50696.7	1043	60128.7	1043	80189.8
	1040.5	49156	1042	60471.8	1042	80249.3
	1039.5	50154.4	1041	61281	1041	80301.3
	1038.5	50269.3	1040	60112.4	1040	80538.2
	1037.5	49831.5	1039	60227	1039	79901.5
	1036.5	51895.5	1038	60152.6	1038	80253.3
	1035.5	48728.1	1037	60325.8	1037	80171.4
	1034.5	50410.6	1036	60691.2	1036	80674.1
	1033.5	49771.4	1035	59720.8	1035	80248
	1032.5	49542.2	1034	61664.7	1034	81578.9
	1031.5	50119.5	1033	61874.8	1033	82758.6
	1030.5	50900	1032	61116.8	1032	81462.3
	1029.5	51407.1	1031	60556.6	1031	81681.3
	1028.5	51246.5	1030	60628.1	1030	83094.1
	1027.5	50992.9	1029	62044.7	1029	82163.8
	1026.5	50679.1	1028	61828	1028	83490.5
	1025.5	50939.4	1027	61746.3	1027	80746.1
	1024.5	52266.8	1026	62576.3	1026	83673.8
	1023.5	52545.3	1025	61218.4	1025	84302.3
	1022.5	51029.6	1024	62261	1024	82879.6
	1021.5	51101.8	1023	63188.1	1023	85274
	1020.5	51898.2	1022	62807.1	1022	83692.3
	1019.5	50672	1021	62541.7	1021	85902
	1018.5	51683.5	1020	63678	1020	84986
	1017.5	52601	1019	65019.2	1019	85447.3
	1016.5	52994.4	1018	63765.5	1018	85431.6
	1015.5	51988.9	1017	64063.1	1017	84294.5
	1014.5	53226.8	1016	63880.8	1016	84636.8
	1013.5	51760.7	1015	63493.5	1015	86153.4
	1012.5	53101.6	1014	65065.6	1014	85536.8
	1011.5	53703.2	1013	62247.2	1013	84099.2
	1010.5	52488.6	1012	64576.2	1012	83898.6
	1009.5	53502.4	1011	63122.3	1011	84173.3
	1008.5	51906.1	1010	63488.8	1010	85046.3
	1007.5	53362.8	1009	64195.7	1009	84432.5
	1006.5	53498.8	1008	63475.7	1008	87909.9
	1005.5	53352	1007	65469.3	1007	85806.7
	1004.5	54911.4	1006	64256.6	1006	85843.9
	1003.5	54118.9	1005	65381.6	1005	87745.9
	1002.5	56765.1	1004	65863	1004	87721.9
	1001.5	56010	1003	67549.3	1003	89285.9
	1000.5	56694.3	1002	68296.8	1002	90565.8
	999.5	56225.3	1001	68082.3	1001	90662.2
	998.5	57844	1000	69616.3	1000	92000.6
	997.5	56413.6	999	70515.4	999	91951.6
	996.5	55965.7	998	68876.5	998	90533.6
	995.5	54731.6	997	68862.9	997	90804.5
	994.5	57312.4	996	67659.9	996	90604.9
	993.5	55345.2	995	67596.5	995	88368.3
	992.5	55499.7	994	67252.6	994	87207.7
	991.5	54804.3	993	65701.7	993	87448.6
	990.5	55538	992	64733.2	992	88238.5
	989.5	54869.1	991	63760	991	86534.4
	988.5	53460.2	990	63266.3	990	84675.6
	987.5	53994.5	989	63673	989	83046.3
	986.5	55143.3	988	61581.7	988	81929.9
	985.5	53756	987	61484.9	987	82538.7
	984.5	55085.4	986	62089.4	986	82830.8
	983.5	54736.4	985	62925.4	985	82122.6
	982.5	55442.9	984	62403.7	984	83065.4
	981.5	56069.9	983	63729.7	983	83853.1
	980.5	56807.6	982	64863.1	982	86925.4
	979.5	58790.3	981	68528.8	981	88514.3
	978.5	59356.3	980	69827	980	90083.7
	977.5	60958.4	979	72595.4	979	93406.3
	976.5	62094.8	978	74704.6	978	96697.6
	975.5	60731.9	977	76331.6	977	98236.5
	974.5	61982.9	976	76946.6	976	99562.6
	973.5	59661	975	76998.2	975	101802
	972.5	60554.4	974	73903.6	974	97851.4
	971.5	57753.2	973	72437.6	973	94691.4
	970.5	59276.5	972	70513.4	972	91181.6
	969.5	56798.1	971	68470.5	971	90777.9
	968.5	56813.6	970	64917.7	970	88053.2
	967.5	54361.7	969	61170	969	82331.3
	966.5	53709.7	968	58119.9	968	78025.9
	965.5	52526.6	967	56795.8	967	73392.8
	964.5	52131.8	966	52912.7	966	71190
	963.5	51032	965	50895.9	965	70235.2
	962.5	50451.6	964	51227.5	964	68806.5
	961.5	50604.5	963	50120.5	963	66673.9
	960.5	50013.9	962	49933.3	962	66925.5
	959.5	51002.4	961	49976.9	961	67798.4
	958.5	50054.3	960	48720.9	960	67090.4
	957.5	49879.6	959	50166.2	959	67834.4
	956.5	50309.1	958	49903.4	958	67106.2
	955.5	51369.3	957	49831.2	957	67348
	954.5	50811.5	956	49586.3	956	68197.4
	953.5	51291.1	955	50115.3	955	67413
	952.5	50145	954	50011.1	954	67130
	951.5	51193.4	953	51069.1	953	68415.3
	950.5	51498.3	952	49204.9	952	67696.1
	949.5	52891.5	951	49819.2	951	68048.4
	948.5	51995.3	950	49362.3	950	66784.7
	947.5	51732.7	949	49433.7	949	67390.9
	946.5	51456.1	948	49502.8	948	68808.4
	945.5	50810.6	947	49182.5	947	69818
	944.5	51090.3	946	48869.7	946	68840.8
	943.5	52136.3	945	50140.5	945	71206.6
	942.5	51543.5	944	50532.1	944	67902.6
	941.5	51632.2	943	49619.3	943	67980.8
	940.5	53770.1	942	50269	942	68658.9
	939.5	53281	941	50444.9	941	69889.6
	938.5	53424.3	940	51052	940	68586
	937.5	51869	939	49901.3	939	68565
	936.5	51253.5	938	50778.4	938	69305.7
	935.5	52875.1	937	50740.9	937	69229.7
	934.5	50591.9	936	51054.4	936	69391.2
	933.5	52087.5	935	50862	935	69457.4
	932.5	52065.9	934	49961.9	934	69135
	931.5	53415.9	933	52091.3	933	69560.2
	930.5	52819.4	932	51561.9	932	70547.8
	929.5	51605.8	931	50877.9	931	69833.8
	928.5	52566.2	930	51413.9	930	69314.4
	927.5	52113.2	929	50279.2	929	70679.5
	926.5	53840.8	928	51705.2	928	70441.5
	925.5	53258.4	927	52302.6	927	70476.6
	924.5	54352.9	926	52336.5	926	70464.7
	923.5	54845.7	925	52142	925	71629.5
	922.5	54324.1	924	51918	924	69952.6
	921.5	52476.2	923	51413.3	923	72364.4
	920.5	53473.9	922	52945.7	922	70258.5
	919.5	53068.3	921	51705.8	921	71811.9
	918.5	54244.9	920	53075.8	920	71793.7
	917.5	53823.2	919	53111	919	72058.1
	916.5	53971.9	918	53535.4	918	71628
	915.5	54152.5	917	52737.3	917	71777.6
	914.5	54121	916	52503.8	916	71712.7
	913.5	52915.8	915	53290.2	915	71916.2
	912.5	54383	914	52209.2	914	73143.1
	911.5	54179.7	913	52108.5	913	71682.9
	910.5	54713.4	912	52823.9	912	71823.6
	909.5	54706.5	911	53364.7	911	70808.4
	908.5	55132.3	910	53667.3	910	72514.6
	907.5	54379.6	909	52592	909	73107.7
	906.5	55337.1	908	53196.1	908	73452.9
	905.5	55987.6	907	52780.8	907	73411.3
	904.5	54857.9	906	51831.3	906	72231.8
	903.5	53793.8	905	52954	905	72102.1
	902.5	55996.2	904	53583.5	904	73966.8
	901.5	56197.1	903	52734.3	903	74102.2
	900.5	55508.2	902	53825.4	902	73877.2
	899.5	54868.9	901	52681.6	901	72417.9
	898.5	55682.7	900	54209	900	73796.7
	897.5	56428	899	53828.9	899	73543.9
	896.5	56093.1	898	53886.3	898	73017.2
	895.5	55210.5	897	53928.7	897	73611.2
	894.5	55052.2	896	54809.2	896	72315
	893.5	54625.6	895	53307.8	895	73433.7
	892.5	56003.4	894	54398	894	72287.6
	891.5	55339.4	893	54260	893	74127.2
	890.5	56713.7	892	53847.5	892	75202.9
	889.5	56614.4	891	53729.5	891	74544.5
	888.5	56940.4	890	54063.6	890	74227.8
	887.5	56459	889	54609.8	889	75453.9
	886.5	56544.9	888	54807.1	888	74805.8
	885.5	55717.3	887	55477	887	74731.2
	884.5	57899.5	886	53844.1	886	74989.7
	883.5	57905.3	885	55536.6	885	73769.8
	882.5	58186.4	884	54938.9	884	73526.8
	881.5	56742.8	883	54882.2	883	76085.3
	880.5	56929	882	55473.2	882	74290.2
	879.5	57959.1	881	55556	881	74914.3
	878.5	58822.2	880	55863.2	880	77058.8
	877.5	57481.6	879	55419.1	879	75010.2
	876.5	58798.4	878	56062.6	878	75991.8
	875.5	57231.8	877	55047.8	877	75308.8
	874.5	56797.5	876	55392.9	876	76525.1
	873.5	57992	875	55807.7	875	75866.3
	872.5	58339.7	874	57251.1	874	75676.1
	871.5	58132.2	873	56450.4	873	76114.2
	870.5	58658	872	55243.8	872	75879.6
	869.5	59472.8	871	56605.2	871	75538.8
	868.5	58247.4	870	55700.3	870	75489.5
	867.5	58619.7	869	55919.2	869	76793.8
	866.5	58746.3	868	55656.4	868	75906.3
	865.5	59470.3	867	55960.5	867	77675.9
	864.5	59752.2	866	56220	866	77180.8
	863.5	59871.6	865	56174.2	865	76773.3
	862.5	57996.5	864	56523.1	864	77552.3
	861.5	59317.8	863	57171	863	76905.1
	860.5	58416.7	862	56575.4	862	77920.2
	859.5	59279	861	57218.7	861	78337.1
	858.5	59147.9	860	58314.5	860	78585.3
	857.5	60136	859	57167.7	859	76018.8
	856.5	58843.4	858	57048	858	78332.8
	855.5	59877.6	857	58237.9	857	76133.6
	854.5	58918.4	856	57573	856	76841.1
	853.5	60956.5	855	57380	855	77839.8
	852.5	60873.1	854	56054.5	854	78272.1
	851.5	59687.5	853	57314.9	853	76166
	850.5	59938.3	852	58827.8	852	80215.8
	849.5	59377.7	851	57985	851	78458.2
	848.5	61423.8	850	57034.7	850	78321.3
	847.5	59851.5	849	57040.8	849	79300.4
	846.5	58331.1	848	57925.9	848	78446.9
	845.5	61408.6	847	58526.2	847	79235.9
	844.5	60431.3	846	58315.8	846	79302.1
	843.5	59993.2	845	58215.7	845	78903.7
	842.5	60485.7	844	58961.2	844	79733.6
	841.5	59324.3	843	57988.3	843	80069.7
	840.5	61154.6	842	58439.7	842	79536.6
	839.5	60763.7	841	59482.3	841	79075.6
	838.5	61366.9	840	60300	840	77787.2
	837.5	59517	839	58507.4	839	79404.3
	836.5	62186.1	838	58367.8	838	78897.6
	835.5	62726.1	837	60567.5	837	80860.8
	834.5	63109.3	836	58765	836	81162.8
	833.5	62684.4	835	60151.8	835	79076.2
	832.5	62368.1	834	61121.8	834	81436.9
	831.5	61635.8	833	60844.8	833	82309.7
	830.5	63793.2	832	59080.6	832	80201.9
	829.5	63680.5	831	60282.2	831	80569.6
	828.5	62955.8	830	60249.8	830	80879.3
	827.5	61609.2	829	59927.2	829	81181.3
	826.5	62148.3	828	58919	828	80997.9
	825.5	62832.3	827	60365	827	81288.7
	824.5	62917.9	826	60011.4	826	78556.5
	823.5	63313.6	825	59252.3	825	80438.7
	822.5	63249.2	824	58968.5	824	80463.1
	821.5	62010.4	823	61024	823	79962.2
	820.5	61091.9	822	60270.7	822	79519.1
	819.5	62951.8	821	59811.9	821	81316.5
	818.5	63087.3	820	60909.5	820	81445.2
	817.5	61906	819	60919.6	819	82377.9
	816.5	63221.9	818	60882.1	818	82254.8
	815.5	62511.5	817	61477.7	817	81601.8
	814.5	64096.5	816	60555.8	816	81773.2
	813.5	62627.8	815	60333.4	815	82443.3
	812.5	62186.6	814	61623.8	814	80647.9
	811.5	63535.4	813	61469.7	813	82667.7
	810.5	63865.7	812	60152.8	812	82738.3
	809.5	64470.5	811	61257.4	811	82624.4
	808.5	62529.6	810	61888.3	810	82931.2
	807.5	63027	809	61972.7	809	82333.9
	806.5	63271.4	808	60585.3	808	83592.5
	805.5	63591.8	807	62634.6	807	85457.8
	804.5	64700.2	806	62738.5	806	83815.3
	803.5	64636.3	805	61114	805	83369.2
	802.5	62657.7	804	62629.3	804	83479.3
	801.5	63870.5	803	62291	803	82233.9
	800.5	64495.9	802	61170.1	802	82725.4
	799.5	66049.1	801	62101.9	801	82935.7
	798.5	63775.5	800	63273.4	800	82910
	797.5	65777.3	799	62980.1	799	85126.1
	796.5	64711.4	798	62764.5	798	81278
	795.5	63958.7	797	61546	797	82629.2
	794.5	64934	796	62880.8	796	83585.7
	793.5	64444.2	795	62384.2	795	85508.9
	792.5	64787.8	794	63779.7	794	83267.1
	791.5	65966.9	793	64738.2	793	82934.1
	790.5	64584.3	792	62218.8	792	84731
	789.5	64644.3	791	63653.1	791	83948
	788.5	63883.3	790	63677.4	790	84218.3
	787.5	65723.2	789	63501.4	789	84642.7
	786.5	65505	788	63896.1	788	85415.8
	785.5	65507.3	787	64199.1	787	86069.1
	784.5	66223.4	786	63401.4	786	85112.8
	783.5	66731.1	785	63259.6	785	86155.9
	782.5	64759.8	784	63430	784	83594
	781.5	66663.1	783	63913.4	783	86121.2
	780.5	65171.9	782	64483.2	782	86057.3
	779.5	66128.7	781	65176.9	781	85179.8
	778.5	66419.8	780	63966.9	780	85799
	777.5	65674	779	63723.5	779	85920
	776.5	66657.7	778	65540.5	778	86944.9
	775.5	65997.3	777	64301.7	777	86430.3
	774.5	66946.7	776	64328	776	86814.3
	773.5	66412	775	65517	775	86008.8
	772.5	66707.7	774	65289.6	774	88042.9
	771.5	67620.8	773	64865.2	773	87706.7
	770.5	66759.5	772	65123.4	772	86708.9
	769.5	64651.3	771	64728.7	771	86570.5
	768.5	66753.7	770	65484.4	770	87081.7
	767.5	66179.4	769	65976.7	769	87446.5
	766.5	66771.9	768	65539.9	768	87043.5
	765.5	67777	767	64617.8	767	87310.8
	764.5	67636.5	766	64649.4	766	86630
	763.5	68301.3	765	65289.4	765	87359.7
	762.5	67729.8	764	67269.9	764	87718.4
	761.5	68217	763	65872.4	763	87122.5
	760.5	69218.6	762	65054.4	762	86447.2
	759.5	67905.1	761	66286.1	761	89412.1
	758.5	69194.2	760	65429.7	760	89214.9
	757.5	70126.9	759	66933.7	759	88997.9
	756.5	68002.1	758	66995.1	758	87911.8
	755.5	69608.5	757	65562.2	757	87555.9
	754.5	68163.3	756	66501.5	756	87624.3
	753.5	67901.7	755	67105.4	755	88588.9
	752.5	69594.2	754	67226.9	754	89256.5
	751.5	70100.5	753	67549.2	753	88539.1
	750.5	68735.5	752	66504.8	752	88456.8
	749.5	69613.4	751	66956.3	751	89767.1
	748.5	70537.3	750	66375.6	750	88127.8
	747.5	68882.3	749	67518.9	749	89442.1
	746.5	70823.8	748	65988.7	748	91308.1
	745.5	68465.3	747	67283.7	747	90379.3
	744.5	70724.2	746	68190.4	746	89808
	743.5	69019.4	745	67634.1	745	89918.7
	742.5	69134	744	67377.3	744	90135.7
	741.5	70246.4	743	67867.4	743	90777
	740.5	70556.8	742	68258.3	742	91432.6
	739.5	69901.6	741	67831.7	741	91791.8
	738.5	70426.3	740	67435.2	740	90519.8
	737.5	70298.7	739	68368.5	739	90364.3
	736.5	72085.4	738	68161.1	738	92137
	735.5	71574.2	737	68181.3	737	89495.3
	734.5	70740.4	736	68362.9	736	90351.8
	733.5	70601.4	735	67417.6	735	91851
	732.5	71685.8	734	69323	734	90634.8
	731.5	70424.9	733	68628.5	733	93192.7
	730.5	70609.5	732	70099.5	732	91225.7
	729.5	70822.8	731	66982.9	731	93089.4
	728.5	69932.4	730	69245.7	730	91044.3
	727.5	70339.7	729	69123.2	729	91383
	726.5	72000.2	728	68651.8	728	91927.6
	725.5	71450	727	69212.2	727	93565.3
	724.5	70680.7	726	68805.3	726	93496.5
	723.5	72278	725	69098	725	92908.4
	722.5	70883.5	724	70592.3	724	94231.7
	721.5	70066.9	723	70233.1	723	93357.8
	720.5	72100.3	722	70245	722	93640.4
	719.5	72239.3	721	70589.8	721	92958.9
	718.5	71858.4	720	68015.8	720	93036.6
	717.5	73377.5	719	68956.1	719	92827.7
	716.5	71949.9	718	70035.4	718	93681.7
	715.5	73021.5	717	70682.8	717	92223
	714.5	71872.2	716	69069.9	716	92761.9
	713.5	72349.9	715	69599.6	715	95003.8
	712.5	73647	714	69837.2	714	92291.5
	711.5	73446.1	713	72784.4	713	94551
	710.5	73042	712	69946.2	712	94899.6
	709.5	73903.7	711	69658.1	711	94224.7
	708.5	72855.9	710	71520.3	710	93675.6
	707.5	71967.2	709	70907.4	709	94186.3
	706.5	72600.3	708	73424.1	708	92838.9
	705.5	73105.9	707	70647.1	707	93039.9
	704.5	74720.3	706	71248.4	706	93888.8
	703.5	74222.9	705	70344.8	705	93235.8
	702.5	74095.8	704	70793.9	704	92178.6
	701.5	72297.2	703	71511.7	703	92927.8
	700.5	74336.6	702	72014.3	702	93192.9
	699.5	72401.8	701	72574.5	701	93230.3
	698.5	73710.8	700	73314.3	700	94085.1
	697.5	74972.6	699	72025.8	699	95108
	696.5	73639.7	698	71651	698	94965.5
	695.5	74841.3	697	72574.7	697	93526
	694.5	74102.4	696	72241.4	696	93492.1
	693.5	73003.5	695	72328.6	695	94856.3
	692.5	73065.8	694	72341.4	694	93472.5
	691.5	74710.6	693	71965.3	693	93829.9
	690.5	74209.5	692	73444.2	692	94827.8
	689.5	74749.9	691	71666.7	691	94629.2
	688.5	75382.6	690	72603.5	690	95249.3
	687.5	75654.7	689	73506.1	689	96768.4
	686.5	79604.6	688	72845.5	688	96627.5
	685.5	81201.9	687	74609.7	687	96702.4
	684.5	77025.1	686	73965.8	686	96317.8
	683.5	75929.4	685	72888.8	685	96522.5
	682.5	75864.5	684	72090.1	684	97544.6
	681.5	76681.4	683	74752.4	683	95663.2
	680.5	77494.2	682	71891.2	682	95528.2
	679.5	76711.4	681	73719	681	95743.4
	678.5	76904	680	72556.8	680	96171.6
	677.5	75311.2	679	73323.5	679	95859
	676.5	76026.7	678	74077.4	678	95924.7
	675.5	77054.5	677	74553.2	677	95567.9
	674.5	76154.4	676	74836	676	95167.2
	673.5	77208.9	675	73899.6	675	96892.5
	672.5	75978.8	674	73255.9	674	97638.1
	671.5	77006.3	673	74505.6	673	97673.3
	670.5	76424.1	672	75433.3	672	97614.7
	669.5	77124.2	671	74331	671	97102.2
	668.5	75169.8	670	73741.5	670	96717.8
	667.5	77297.6	669	74139	669	98397
	666.5	77679.4	668	74469	668	97566.3
	665.5	76267.4	667	75713.6	667	97593.7
	664.5	76775.6	666	74699.6	666	97268.9
	663.5	76854.3	665	74924.1	665	97645
	662.5	77209.2	664	74658.2	664	97799.3
	661.5	78223.3	663	75158.7	663	97468
	660.5	78410.4	662	74308.7	662	97025.5
	659.5	78225.5	661	74577	661	98330.4
	658.5	79029	660	75213.7	660	99453.2
	657.5	77367.6	659	75896	659	99365.3
	656.5	79647.6	658	76954	658	98372
	655.5	77167.8	657	76247.2	657	98863.5
	654.5	78829.2	656	75194.1	656	99143.1
	653.5	76994.9	655	74864.6	655	99402.4
	652.5	76959.3	654	76376	654	99187.8
	651.5	78660.3	653	75424.1	653	100250
	650.5	77409.3	652	75390.3	652	100209
	649.5	79916.7	651	76933.8	651	100433
	648.5	80351.4	650	74935	650	101966
	647.5	79665.5	649	75239.9	649	99415.7
	646.5	80005.5	648	74972.6	648	100132
	645.5	79704.4	647	76440.2	647	100989
	644.5	81157.7	646	76123.2	646	101330
	643.5	78775.8	645	75811.6	645	99820.3
	642.5	80498.1	644	75936.6	644	101334
	641.5	79376.5	643	77084.6	643	100584
	640.5	78642.2	642	78431.9	642	100941
	639.5	78302.8	641	77669.8	641	100987
	638.5	80374.4	640	76201.5	640	100242
	637.5	79900	639	77788.5	639	102039
	636.5	79047.9	638	79202.1	638	102459
	635.5	79866.5	637	78319.6	637	102789
	634.5	80900.1	636	78123.9	636	102812
	633.5	79943.2	635	77391.1	635	102731
	632.5	78916.9	634	76483.5	634	101580
	631.5	79761.2	633	77362.2	633	104735
	630.5	79503.2	632	78132.2	632	103810
	629.5	81935.5	631	77673.9	631	101847
	628.5	80329.1	630	78903	630	102198
	627.5	79949.8	629	78350.8	629	102725
	626.5	81188.6	628	78020.8	628	101925
	625.5	80311.7	627	78354.1	627	102656
	624.5	80705.1	626	77169.8	626	102851
	623.5	81303.2	625	80887.1	625	103873
	622.5	81734.5	624	78314.2	624	103499
	621.5	80908.1	623	78830.9	623	104231
	620.5	81502.5	622	78550.5	622	102872
	619.5	82549.1	621	79375.6	621	104017
	618.5	81562.3	620	77834.8	620	103391
	617.5	82585.9	619	78846.6	619	103334
	616.5	81755.3	618	78342.5	618	103765
	615.5	83038.1	617	80301.3	617	102714
	614.5	82366.2	616	78430.3	616	104188
	613.5	81827.6	615	78250.9	615	103576
	612.5	82294	614	80776.3	614	105646
	611.5	83289.7	613	79253.3	613	104204
	610.5	83903.8	612	80155.5	612	105009
	609.5	83678.7	611	80080.4	611	105392
	608.5	83044.9	610	77826.2	610	103817
	607.5	83478.6	609	81249.7	609	103933
	606.5	84189.6	608	77488.2	608	106591
	605.5	83730.1	607	79076.1	607	104524
	604.5	83074.6	606	79563.5	606	105243
	603.5	83989.9	605	79333.9	605	105410
	602.5	83144.2	604	79816.2	604	104448
	601.5	82657.2	603	80094.5	603	107067
	600.5	85000.1	602	80926.6	602	106941
	599.5	83027.4	601	79402.2	601	106864
	598.5	83599.8	600	80904.7	600	105689
	597.5	84360.8	599	82515.8	599	106264
	596.5	85096.7	598	79564.9	598	105386
	595.5	86357	597	82048.8	597	106813
	594.5	84395.9	596	81030.7	596	107652
	593.5	84328.3	595	81351.2	595	106638
	592.5	84181.6	594	80795.8	594	107033
	591.5	85517.1	593	80785.1	593	106006
	590.5	85581.3	592	81278.6	592	107414
	589.5	86233.6	591	80332.4	591	107172
	588.5	85562.9	590	81881.4	590	107192
	587.5	86246.6	589	78908.2	589	108477
	586.5	84791	588	79965.4	588	107683
	585.5	86534.1	587	81167.3	587	108128
	584.5	87186.9	586	81649.6	586	106339
	583.5	85182.9	585	81976.4	585	109685
	582.5	86198.2	584	81805.5	584	109594
	581.5	86355.6	583	81683.8	583	108110
	580.5	87206.6	582	80924.7	582	106114
	579.5	86799	581	81612.9	581	108993
	578.5	84445	580	81614.9	580	107540
	577.5	84860.2	579	83788.3	579	110021
	576.5	86711.8	578	80877.5	578	107775
	575.5	87076.1	577	80263.8	577	109412
	574.5	87348.6	576	81138.6	576	110128
	573.5	85884.2	575	82119.8	575	108823
	572.5	86982.4	574	82772.1	574	109873
	571.5	87185.5	573	80893.6	573	110149
	570.5	87024.7	572	82629.4	572	107990
	569.5	87101	571	81954.8	571	109123
	568.5	87624.4	570	81033.8	570	107820
	567.5	86638.8	569	81027.5	569	108620
	566.5	86678	568	81291.1	568	106243
	565.5	86056.7	567	80410.1	567	107914
	564.5	87474.3	566	79451.2	566	108690
	563.5	89596.7	565	82972.3	565	107711
	562.5	87746	564	81582.3	564	107620
	561.5	88959.2	563	81415.6	563	108465
	560.5	90791	562	82819	562	108623
	559.5	88897.3	561	83698.7	561	110961
	558.5	88704.6	560	82615.7	560	112155
	557.5	92338.3	559	83669.9	559	110594
	556.5	88871.8	558	84793.3	558	112002
	555.5	90221.3	557	84027.5	557	113430
	554.5	90275	556	87063.2	556	114442
	553.5	92358.1	555	85948.2	555	115643
	552.5	90022.7	554	86859.1	554	113953
	551.5	92438.1	553	87048.4	553	112386
	550.5	92284.7	552	84683.4	552	113243
	549.5	90959.8	551	83385.1	551	111264
	548.5	90387	550	81016.9	550	110408
	547.5	89441.1	549	80827.7	549	106163
	546.5	89091.2	548	78805.5	548	104994
	545.5	89111.4	547	79595.3	547	104210
	544.5	91613.8	546	82039.1	546	104992
	543.5	89596.5	545	79179.6	545	104620
	542.5	88809.8	544	76960	544	99870.5
	541.5	87735.4	543	74692.9	543	95207.2
	540.5	87057.8	542	71740.1	542	95666.3
	539.5	87253.9	541	70363.1	541	94261.2
	538.5	87628.7	540	70583.6	540	91069.4
	537.5	87428.7	539	69786.1	539	94043.7
	536.5	85825.4	538	74733.5	538	96890.5
	535.5	85010.3	537	74302	537	100468
	534.5	85306.1	536	72383.4	536	95393.1
	533.5	87901.8	535	70155	535	89534.7
	532.5	106536	534	76275.5	534	101649
	531.5	128559	533	104467	533	138100
	530.5	142408	532	166853	532	209148
	529.5	132474	531	244100	531	302191
	528.5	105775	530	172409	530	229028
	527.5	85904.2	529	80004.4	529	113444
	526.5	85250.8	528	64970.4	528	86040.6
	525.5	85819.3	527	61593	527	82020.5
	524.5	83951	526	60496.9	526	80912.6
	523.5	83681.2	525	59665.2	525	79948.8
	522.5	84662.4	524	59909.7	524	78506.4
	521.5	84909.1	523	57957.4	523	79519.1
	520.5	81589.9	522	58901.7	522	78069.3
	519.5	83141	521	58447.1	521	78273.7
	518.5	82859.9	520	58066.8	520	79154.7
	517.5	85486.5	519	58205.2	519	80590.4
	516.5	85124.4	518	57894.4	518	80190.8
	515.5	84805.4	517	58612.7	517	78674.6
	514.5	84239.3	516	59390.8	516	79139.5
	513.5	84709.4	515	59494.6	515	77982.2
	512.5	85535.5	514	59253.9	514	82023
	511.5	87036.4	513	59277.1	513	78268.9
	510.5	84798.5	512	59700.3	512	79777.3
	509.5	88048.1	511	59077.9	511	80601.1
	508.5	84419.7	510	60023.9	510	80249.9
	507.5	85219.1	509	60214.6	509	81314.9
	506.5	84727.6	508	59980.1	508	80834.5
	505.5	85196.3	507	60477	507	78760.6
	504.5	85734.2	506	60629.9	506	80899.5
	503.5	88616.2	505	60318.6	505	81895.3
	502.5	86440.3	504	60709.4	504	79686.1
	501.5	85002.5	503	59716.1	503	82140.8
	500.5	86264.8	502	58889	502	80501.3
	499.5	86613.8	501	60700.6	501	81856.6
	498.5	86219.6	500	60185.1	500	81835.9
	497.5	86553.1	499	61661.6	499	80962.6
	496.5	85340.2	498	61446.1	498	81510
	495.5	90053.5	497	60722.3	497	83235.7
	494.5	88168.5	496	62008.6	496	82486.4
	493.5	88923.2	495	60483.7	495	82515.7
	492.5	87410.1	494	60161.2	494	82528.7
	491.5	86337.9	493	60909.3	493	81070.3
	490.5	87365.4	492	60823.8	492	81762.2
	489.5	86477.3	491	60892.5	491	80782.5
	488.5	87059.6	490	60593.7	490	82589.3
	487.5	88883.8	489	60898	489	82182.5
	486.5	88586.2	488	61309.1	488	82696.6
	485.5	88025.7	487	62482.5	487	83103.7
	484.5	87360.2	486	60307.2	486	82964.2
	483.5	87986	485	60889.6	485	82939.7
	482.5	89766.7	484	59902.4	484	83603.2
	481.5	89704.8	483	62560.8	483	81284.5
	480.5	88591.8	482	61610.1	482	81625.1
	479.5	88747.7	481	61977.4	481	83374.9
	478.5	88508.6	480	61288.3	480	81746.9
	477.5	88525.3	479	59567.9	479	83726.2
	476.5	89594.6	478	61573.9	478	83737.6
	475.5	89698	477	63080.9	477	83790.6
	474.5	89570.7	476	62010.5	476	82825.7
	473.5	88766.8	475	61641.2	475	84550.7
	472.5	90701.5	474	62589.6	474	83421.4
	471.5	91045	473	62401.1	473	84008.5
	470.5	90476.9	472	61242.4	472	83883.6
	469.5	90842.7	471	61457	471	84786.5
	468.5	89923.1	470	64090.7	470	84149.5
	467.5	90143.7	469	60926.1	469	86018.1
	466.5	90727.2	468	62811.7	468	84826
	465.5	91223.6	467	61835.3	467	83717
	464.5	91112.6	466	62638.4	466	85221.3
	463.5	92016.8	465	62906.2	465	84945.2
	462.5	90820.5	464	63041.7	464	85401.5
	461.5	90896.2	463	62319.6	463	86697.8
	460.5	91203.3	462	62170.7	462	85972.3
	459.5	92109.8	461	63636.2	461	86709.9
	458.5	91979	460	62672.9	460	86083.2
	457.5	92751.5	459	63057.1	459	88236.2
	456.5	92834.9	458	61902.3	458	85508.5
	455.5	91912.3	457	63283.5	457	86471.6
	454.5	91761.8	456	61754.7	456	86961
	453.5	93594.2	455	63830.2	455	87364.3
	452.5	91858.1	454	61844.2	454	85477.7
	451.5	92540	453	64070.6	453	87602
	450.5	93326.3	452	62987.2	452	87921.7
	449.5	92757.7	451	62470.9	451	86912
	448.5	91999.3	450	63517	450	88346.7
	447.5	94350.8	449	62723.6	449	86408.7
	446.5	92217.2	448	63275.8	448	87573.5
	445.5	91685.8	447	63397.8	447	86645.2
	444.5	94520.7	446	64085.7	446	88846.4
	443.5	94767	445	63343	445	87101.6
	442.5	94734.7	444	63643.5	444	88895.3
	441.5	94088.9	443	64512.4	443	88573.8
	440.5	94471.6	442	62001.4	442	87694.7
	439.5	93487.3	441	63018	441	87563.3
	438.5	94576.4	440	63157.8	440	88714.1
	437.5	94125.3	439	64324.6	439	90538.1
	436.5	92985.9	438	64764.3	438	89142.6
	435.5	94050.9	437	63083	437	86345.9
	434.5	94364.7	436	62943.2	436	87896.7
	433.5	93755.9	435	63508.4	435	88048.6
	432.5	93460.2	434	63913.5	434	88298.8
	431.5	93314.7	433	64663.9	433	88890.1
	430.5	92035.3	432	63234.5	432	88493
	429.5	92985.6	431	63232.5	431	89736
	428.5	92506	430	64695.8	430	89210
	427.5	93225	429	65650.9	429	91223.3
	426.5	92782.1	428	65762.3	428	91102.6
	425.5	95319.4	427	65377.2	427	90822.4
	424.5	93717.7	426	64673.5	426	91770.9
	423.5	93866.1	425	65949.9	425	91255
	422.5	95297.3	424	66141.8	424	94238.5
	421.5	97847.6	423	66863	423	91768.9
	420.5	101005	422	64540.9	422	92680.9
	419.5	100217	421	67102.9	421	94061.2
	418.5	100255	420	65248.7	420	89798
	417.5	98864.2	419	65031.6	419	92091.2
	416.5	96180.7	418	64558.9	418	90003.9
	415.5	96790.5	417	63599.4	417	86728.9
	414.5	93445.4	416	62120.6	416	86686.6
	413.5	90613.1	415	62173.9	415	86262.1
	412.5	91902.8	414	61099.3	414	85742.9
	411.5	95694.2	413	60182.7	413	85095.9
	410.5	91609.6	412	58557.1	412	81622.4
	409.5	86087.7	411	58313.7	411	80555
	408.5	84117.7	410	59229.3	410	79175.8
	407.5	81929.7	409	57200.1	409	81864.1
	406.5	79377.9	408	58360.9	408	82631.7
	405.5	76159	407	59783.9	407	80221.1
	404.5	74921.1	406	58240.9	406	81333.9
	403.5	71859	405	55429.5	405	79052.1
	402.5	70706.4	404	53936.5	404	75319.9
	401.5	69148.6	403	55970.5	403	75949.6
	400.5	77090.5	402	57503.1	402	79714.7
	399.5	113491	401	85910.4	401	119779
	398.5	271691	400	156409	400	248365
	397.5	313411	399	150947	399	271245
	396.5	129357	398	77428.4	398	145331
	395.5	75781.9	397	58097.1	397	88218.6
	394.5	68955.4	396	53015.8	396	72445.2
	393.5	68155.7	395	52095.2	395	71243.9
	392.5	67386.1	394	52367.2	394	68296.7
	391.5	67291.6	393	51940.2	393	69752.1
	390.5	65347.7	392	52463.5	392	69696.6
	389.5	66271	391	53027	391	69484.6
	388.5	66641.3	390	51976.5	390	71128.1
	387.5	65898.5	389	53052.8	389	68387.9
	386.5	65418.9	388	51837.8	388	69744.8
	385.5	66879.2	387	52354.5	387	72150.6
	384.5	65552.9	386	52410.3	386	69663.7
	383.5	67508.6	385	52210.8	385	71729.8
	382.5	67646.7	384	52253.8	384	68809.7
	381.5	68363.2	383	53274.6	383	69999.2
	380.5	67131.9	382	53011.7	382	69460.3
	379.5	68384.3	381	52338.9	381	70035.2
	378.5	66274.8	380	52722.6	380	68905.2
	377.5	66982.9	379	52148.5	379	71194.8
	376.5	68525.8	378	53937.2	378	69130.4
	375.5	67522.8	377	53919.3	377	70534
	374.5	68816.4	376	52235.6	376	71456.7
	373.5	68175.6	375	53471	375	71168.5
	372.5	68574.5	374	54852.6	374	70663.4
	371.5	69239.7	373	52877.1	373	72046.1
	370.5	68025.6	372	52968.3	372	72125
	369.5	67822.2	371	53412.7	371	71732.5
	368.5	69220.2	370	53534.7	370	70450.3
	367.5	68988.1	369	55187.1	369	71992.6
	366.5	67770.3	368	55084.2	368	72796.7
	365.5	67273.1	367	54059	367	72212.3
	364.5	69754.6	366	54867.5	366	71780.1
	363.5	69239.9	365	54171.6	365	72254.4
	362.5	69995.1	364	54671.8	364	72031.8
	361.5	68956.2	363	54883.2	363	73484.8
	360.5	68915.5	362	55325.9	362	73493.2
	359.5	67443.7	361	54836.6	361	72237.9
	358.5	68591.3	360	56289.5	360	73282
	357.5	69787.8	359	55047.8	359	71964.7
	356.5	70561.4	358	55000.7	358	74025.8
	355.5	69112.6	357	55389.7	357	72806.5
	354.5	70473.8	356	54283.7	356	73857.9
	353.5	70570.6	355	56067.6	355	74455.3
	352.5	70361	354	55587.2	354	75710.8
	351.5	72679.7	353	55604.2	353	75315.6
	350.5	71577.7	352	55632.1	352	73936.1
	349.5	70875	351	56214.2	351	73946.6
	348.5	72005.4	350	55185.2	350	73836.8
	347.5	70456.3	349	57938.5	349	74364.7
	346.5	70675.7	348	55090.1	348	75185.8
	345.5	72748.7	347	57358.6	347	75063.7
	344.5	71070	346	57957.9	346	74189.4
	343.5	72166	345	56482.9	345	75448.6
	342.5	71365.8	344	56911.5	344	74884.8
	341.5	71520.6	343	58264.9	343	74667.8
	340.5	71076	342	56295.8	342	75312.3
	339.5	72071.7	341	56452.6	341	75134.9
	338.5	71450.2	340	57522.4	340	77090.7
	337.5	72249.5	339	59057.5	339	75558.4
	336.5	73058.5	338	56743.7	338	75687.9
	335.5	74528.4	337	58791.9	337	78075
	334.5	72404.5	336	57630.2	336	75633.3
	333.5	73448.7	335	59177.7	335	76649.8
	332.5	73302.4	334	56621	334	76832.8
	331.5	74605.3	333	57887.9	333	76265.5
	330.5	72447.6	332	59352.9	332	77105.1
	329.5	73852.5	331	57203.1	331	76417.8
	328.5	74750.7	330	58252.4	330	74482.6
	327.5	73288.5	329	57147.4	329	74788.6
	326.5	73233.1	328	58066	328	76175.5
	325.5	71861.4	327	58946.8	327	76231
	324.5	71467.5	326	58053.9	326	75747.2
	323.5	73033.7	325	57840.6	325	75797
	322.5	72323.5	324	57406.8	324	75280.3
	321.5	74011.2	323	58394.1	323	77524.4
	320.5	72702.7	322	58031.6	322	74456
	319.5	72931.4	321	58259.7	321	76595.5
	318.5	74148.2	320	59781.4	320	76081.5
	317.5	74586.7	319	60142.6	319	78389.4
	316.5	74846.1	318	59688.1	318	78570.7
	315.5	72851.6	317	60546.7	317	78959.8
	314.5	74163.1	316	61608.6	316	77677
	313.5	74483.8	315	61974.1	315	79892.6
	312.5	76110.1	314	62805.7	314	82845.3
	311.5	77864.8	313	62750.1	313	82426.6
	310.5	78622.5	312	63141.3	312	84228.7
	309.5	77577.5	311	65334.9	311	84047.1
	308.5	80356.6	310	64780.1	310	83589.4
	307.5	80914	309	63558.9	309	84033.2
	306.5	82163	308	62408.5	308	82675.4
	305.5	80825.6	307	61738	307	79806.6
	304.5	81547.1	306	61507.5	306	78924.6
	303.5	78705.9	305	59586.5	305	77220.7
	302.5	76573.6	304	56333.4	304	71327.3
	301.5	73492.6	303	53155.2	303	69140.3
	300.5	68154.1	302	49363.2	302	64076.1
	299.5	65804.1	301	46480.8	301	57996.3
	298.5	61100.4	300	42088.8	300	53915.4
	297.5	52031.9	299	39657.2	299	52742.5
	296.5	46985.4	298	36217.8	298	48098.3
	295.5	40410.6	297	32612.8	297	44190
	294.5	35126.7	296	31667.8	296	42471.2
	293.5	27366.2	295	30590.6	295	40905.8
	292.5	21871.5	294	30184	294	40453
	291.5	18244.6	293	30147.6	293	40603.3
	290.5	16257.5	292	32129.1	292	43233.1
	289.5	17081.5	291	32852.8	291	42402.5
	288.5	22867.5	290	31686.1	290	41213.1
	287.5	37060.7	289	43681.4	289	62752.1
	286.5	94865.1	288	92089.9	288	130742
	285.5	320392	287	133679	287	176761
	284.5	504020	286	231348	286	289292
	283.5	359858	285	334973	285	416326
	282.5	137523	284	234763	284	275358
	281.5	33398.6	283	66050.8	283	72382
	280.5	13670.3	282	17524	282	20424.6
	279.5	9561.31	281	9563.56	281	13951.2
	278.5	7082.02	280	7122.41	280	10986
	277.5	6196.14	279	6222.17	279	9190.61
	276.5	6021.57	278	5758.56	278	8398.59
	275.5	5244.47	277	5121.05	277	8157.36
	274.5	5152.36	276	4606.49	276	8343.62
	273.5	4854.59	275	4427.19	275	7596.68
	272.5	4954.85	274	4836.48	274	7704.8
	271.5	4863.51	273	4481.54	273	8055.81
	270.5	4599.37	272	4341.84	272	8497.81
	269.5	4307.67	271	4412.69	271	8817.04
	268.5	4396.5	270	4850.4	270	10229.7
	267.5	4025.03	269	4829.06	269	14033.9
	266.5	4302.8	268	4592.08	268	17289.1
	265.5	4406.06	267	4348.73	267	15335.9
	264.5	4075.61	266	4502.59	266	11021.6
	263.5	4123.69	265	4585.96	265	8588.78
	262.5	4227.9	264	4177.97	264	7787.82
	261.5	4886.08	263	4283.22	263	7845.62
	260.5	4371.67	262	4149.91	262	7165.16
	259.5	5060.16	261	4283.39	261	6606.81
	258.5	4487.85	260	4316.94	260	7192.63
	257.5	4385.6	259	4724.08	259	7228.02
	256.5	4676.03	258	4064.67	258	6789.9
	255.5	4293.54	257	4266.91	257	6920.81
	254.5	4531.67	256	4476.9	256	6938.48
	253.5	4615.14	255	4686.33	255	7101.35
	252.5	4569.12	254	4142.26	254	6673.55
	251.5	4433.58	253	4389.49	253	6960.51
	250.5	4495.22	252	4571.15	252	6943.49
	249.5	4529.96	251	4195.79	251	7598.86
	248.5	4052.04	250	4640.26	250	6983.27
	247.5	3936.45	249	4473.94	249	6716.09
	246.5	4446.54	248	4516.83	248	6909.72
	245.5	4399.37	247	4157.03	247	6876.46
	244.5	4188.47	246	4289.65	246	6991.48
	243.5	4319.76	245	3995.69	245	6980.27
	242.5	4213.15	244	4724.95	244	6926.79
	241.5	4361.49	243	4180.46	243	7115.61
	240.5	4569.43	242	4466.64	242	6758.82
	239.5	4359.98	241	4433.17	241	7187.94
	238.5	4421.44	240	4452.79	240	7379.59
	237.5	4313.65	239	4494.68	239	7312.62
	236.5	4220.68	238	4362.69	238	7512.02
	235.5	4630.45	237	4390.13	237	7297.43
	234.5	4184.83	236	4274.98	236	6749.59
	233.5	4209.53	235	4291.22	235	7441.65
	232.5	4268.41	234	4447.3	234	7192.04
	231.5	4470.71	233	4390.18	233	7200.63
	230.5	4874.15	232	4971.68	232	7526.31
	229.5	4826.79	231	4795.09	231	7355.18
	228.5	4930.08	230	4744.47	230	7913.3
	227.5	4520.55	229	4666.09	229	7256.11
	226.5	4734.09	228	4570.68	228	7837.52
	225.5	4335.15	227	4783.9	227	7777.37
	224.5	4589.27	226	4377.2	226	7608.5
	223.5	4283.26	225	4650.24	225	7759.14
	222.5	4716.74	224	4585.33	224	7664.04
	221.5	4823.58	223	4756.62	223	7653.35
	220.5	4322.67	222	4556.93	222	7723.2
	219.5	4395.55	221	4710.82	221	7514.86
	218.5	4805.67	220	4327.99	220	7695.36
	217.5	4212.21	219	4909.29	219	7692.75
	216.5	4200.21	218	4316.05	218	8401.78
	215.5	4291.95	217	4443.54	217	8243.24
	214.5	4097.04	216	4704.29	216	8595.6
	213.5	4407.28	215	4177.79	215	8596.94
	212.5	4511.45	214	4365.95	214	8315.6
	211.5	4573.63	213	4265.99	213	8343.03
	210.5	4634.71	212	4425.47	212	7497.99
	209.5	4234.35	211	4406.74	211	7785.15
	208.5	4674.58	210	4148.76	210	7315.09
	207.5	4486.84	209	4381.36	209	6918.32
	206.5	4675.75	208	4439.11	208	6605.13
	205.5	4092.01	207	4693.08	207	6857.85
	204.5	4660.18	206	4499.51	206	6767.3
	203.5	4489.81	205	4466.86	205	6219.65
	202.5	4532.95	204	4415.64	204	6547.62
	201.5	4165	203	4499.25	203	6616.24
	200.5	4362.08	202	4564.14	202	6873.01
	199.5	4642.26	201	4415.24	201	7495.25
	198.5	4683.93	200	5272.59	200	9753.6
	197.5	4760.8	199	5097.16	199	15818
	196.5	4526.09	198	5307.57	198	22164.4
	195.5	4334.9	197	5102.55	197	26714.3
	194.5	4596.61	196	4621.48	196	16159.8
	193.5	4526.1	195	4494.08	195	8476.03
	192.5	4075.37	194	4515.14	194	6937.36
	191.5	4878.21	193	4543.17	193	6544.4
	190.5	4866.78	192	4517.5	192	6422.97
	189.5	4503.74	191	4505.77	191	6482.84
	188.5	4860.6	190	4439.36	190	6089.53
	187.5	4116.32	189	4551.05	189	6134.77
	186.5	4588.61	188	4327.56	188	6486.27
	185.5	4601.72	187	4232.83	187	6533.42
	184.5	4768.63	186	4526.34	186	6010.41
	183.5	4925.69	185	4615.13	185	6331.33
	182.5	4842.13	184	4831.45	184	5953
	181.5	4427.37	183	4879.29	183	6486.67
	180.5	4847.57	182	4495.07	182	6242.02
	179.5	4463.01	181	4463.02	181	6300.22
	178.5	4578.82	180	4474.28	180	6478.12
	177.5	4339.46	179	4644.03	179	5972.09
	176.5	4287.11	178	4571.39	178	6026.52
	175.5	4385.32	177	4538.29	177	6673.87
	174.5	4581.11	176	4268.46	176	6419.94
	173.5	4531.08	175	4709.56	175	6125.82
	172.5	4563.14	174	4594.4	174	6910.22
	171.5	4735.98	173	4704.54	173	6131.68
	170.5	4585.16	172	4698.97	172	6853.17
	169.5	4878.7	171	4453.96	171	6601.5
	168.5	4997.48	170	4395.98	170	6443.31
	167.5	5846.94	169	4866.15	169	6709.3
	166.5	5567.53	168	5109.98	168	6614.87
	165.5	5540.81	167	4679.51	167	7266.22
	164.5	4335.21	166	4889.74	166	6605.3
	163.5	4793.57	165	4676.34	165	6112.79
	162.5	5107.82	164	5053.1	164	6422.52
	161.5	4941.71	163	4896.12	163	6510.08
	160.5	4611.69	162	4838.22	162	6594.77
	159.5	4912.99	161	4874.15	161	6380.99
	158.5	4562.98	160	4745.42	160	6193.95
	157.5	4500.61	159	4393.56	159	6533.2
	156.5	4525	158	4394.07	158	6585.39
	155.5	4492.68	157	4651.26	157	6506.22
	154.5	4778.7	156	5172.89	156	6775.83
	153.5	5050.52	155	5352.89	155	6792.11
	152.5	5261.49	154	6180.41	154	7688.26
	151.5	5347.86	153	7377.64	153	8448.34
	150.5	5306.46	152	7134.04	152	7443.84
	149.5	5127.18	151	5667.12	151	6935.42
	148.5	4841.07	150	4760.86	150	6212.81
	147.5	4715.98	149	4537.05	149	6709.34
	146.5	4850.42	148	4967.5	148	6274.63
	145.5	4723.69	147	4671.6	147	6157.63
	144.5	4409.2	146	4509.92	146	6662.64
	143.5	4952.13	145	4608.36	145	6692.8
	142.5	4715.56	144	4441.41	144	6351.26
	141.5	4450.06	143	4884.57	143	6458.04
	140.5	4747.07	142	5029.11	142	6565.11
	139.5	4820.02	141	4888.46	141	6646.54
	138.5	4859.5	140	4687.3	140	6295.96
	137.5	4949.4	139	4854.19	139	6838.54
	136.5	4438.44	138	4360.45	138	6198.24
	135.5	5033.79	137	4640.92	137	6599.44
	134.5	4650.17	136	4245.46	136	6483.45
	133.5	4605.55	135	4684.77	135	6780.38
	132.5	4796.11	134	5000.08	134	6514.81
	131.5	4843.1	133	4791.5	133	7030.83
	130.5	5101.76	132	4728.22	132	6799.24
	129.5	4106.73	131	4322.79	131	6312.05
	128.5	4203.73	130	4410.47	130	6982.75
	127.5	4575.43	129	4868.77	129	6594.48
	126.5	5217.52	128	4508.16	128	7024.23
	125.5	4598.18	127	4955.42	127	6764.05
	124.5	4428.11	126	4520.42	126	6507.87
	123.5	4496.31	125	4408.1	125	6255.24
	122.5	4933.73	124	4670.03	124	6649.73
	121.5	4741.59	123	4817.82	123	6786.8
	120.5	5071.73	122	4742.02	122	6821.47
	119.5	4942.34	121	4897.21	121	6662.06
	118.5	5163.87	120	4770.38	120	6864.63
	117.5	4913.97	119	4938.56	119	6687.75
	116.5	5109.69	118	4840.18	118	6769.18
	115.5	4897.64	117	4737.93	117	6441.67
	114.5	5161.9	116	4670.01	116	7203.9
	113.5	4833.6	115	4991.31	115	7248.16
	112.5	4772.94	114	5183.53	114	6718.37
	111.5	4513.47	113	4872.15	113	6441.05
	110.5	4564.1	112	5015.31	112	6817.5
	109.5	4725.19	111	4841.84	111	5924.74
	108.5	4751.94	110	4631.34	110	6560.31
	107.5	4941.55	109	5034.61	109	7271.21
	106.5	5008.87	108	5049.84	108	6412.57
	105.5	5198.4	107	4844.36	107	6527.26
	104.5	4853.86	106	5125.71	106	6346.35
	103.5	5216.85	105	4669.3	105	6777.12
	102.5	5117.59	104	5008.24	104	7160.05
	101.5	5612.16	103	6389.74	103	8126.52
	100.5	6564.74	102	8424.99	102	9419.86
	99.5	6026.59	101	7660.43	101	8847.86
	98.5	5366.03	100	5708.22	100	7001.05
	97.5	4853.28	99	4946.25	99	7206.3
	96.5	4901.24	98	4747.59	98	7133.76
	95.5	4939.41	97	5517.56	97	7221.98
	94.5	4668.09	96	4825.94	96	6554.61
	93.5	5224.77	95	4713.18	95	6463.76
	92.5	4755.92	94	4903.41	94	6749.47
	91.5	4960.28	93	4809.91	93	7246.42
	90.5	5430.24	92	5101.01	92	7213.14
	89.5	5312.7	91	5169.64	91	7023.84
	88.5	5005.17	90	4809.55	90	6763.53
	87.5	5359.39	89	4867.35	89	6925.72
	86.5	5097.13	88	5169.4	88	7359.52
	85.5	5013.38	87	4934.14	87	7044.88
	84.5	5254.61	86	5016.08	86	7265.68
	83.5	5395.24	85	5203.99	85	7743.18
	82.5	4795.67	84	4894.44	84	7130.09
	81.5	5295.87	83	4974.74	83	7096.71
	80.5	5441.14	82	4840.51	82	6773.89
	79.5	5248	81	5068.28	81	6826.76
	78.5	5846.84	80	4669.08	80	6678.78
	77.5	5432.04	79	4949.88	79	6634.64
	76.5	5567.19	78	4907.37	78	6266.6
	75.5	5391.54	77	5222.1	77	7046.07
	74.5	5130.31	76	4990.01	76	7200.78
	73.5	5518.4	75	5048.71	75	7462.91
	72.5	5280.56	74	5032	74	6996.91
	71.5	5046.56	73	5011.08	73	7160.32
	70.5	5340.36	72	4774.3	72	7335.78
	69.5	5289.16	71	4723.17	71	6842.57
	68.5	5022.96	70	5117.77	70	6858.99
	67.5	5341.36	69	4796.32	69	7140.3
	66.5	6105.7	68	5119.65	68	6892.1
	65.5	5346.9	67	5043.68	67	6934.21
	64.5	5096.33	66	5258.01	66	6834.18
	63.5	5449.11	65	4575.32	65	7436.74
	62.5	5102.06	64	4974.89	64	7173.02
	61.5	5183.97	63	5163.91	63	7414.79
	60.5	5383.46	62	5315.49	62	7433.53
	59.5	5558.04	61	5083.25	61	7334.63
	58.5	5568.23	60	4990.05	60	6896.05
	57.5	5638.98	59	5232.59	59	7011.97
	56.5	5547.51	58	4435.3	58	7436.55
	55.5	5529.31	57	5165.77	57	7579.01
	54.5	6059.43	56	5193.14	56	7711.07
	53.5	5832.72	55	5126.29	55	7735.19
	52.5	5516.04	54	5312.19	54	7401.85
	51.5	5261.72	53	5550.35	53	7342.01
	50.5	6143.5	52	5342.9	52	6456.58
	49.5	5504.37	51	5064.14	51	7461.94
	48.5	6005.32	50	5301.9	50	7486.45
	47.5	5436.12	49	5661.75	49	7413.79
	46.5	6145.02	48	6032.82	48	7937.29
	45.5	5846.59	47	5661.08	47	7425.7
	44.5	5679.07	46	5450.9	46	7385.75
	43.5	6158.02	45	5180.35	45	7539.29
	42.5	5729.16	44	5631.97	44	6764.16
	41.5	5787.73	43	5616.53	43	7215.64
	40.5	6482.08	42	4694.45	42	7146.74
	39.5	5917.2	41	5052.71	41	7333.73
	38.5	5509.41	40	5483.45	40	7293.17
	37.5	5761.72	39	5162.56	39	6351.6
	36.5	5749.91	38	4613.89	38	6867.66
	35.5	5433.84	37	4553.04	37	6303.98
	34.5	5362.63	36	4930.41	36	6850.18
	33.5	5317.05	35	4059.88	35	6172.55
	32.5	5430.37	34	4619.52	34	7012.38
	31.5	5436.19	33	4940.98	33	7016.49
	30.5	4967.65	32	4726.59	32	6619.21
	29.5	5017.65	31	4892.87	31	6955.39
	28.5	4964.19	30	5383.2	30	7015.72
	27.5	5393.66	29	5813.1	29	7594.42
	26.5	5771.02	28	6146	28	7642.88
	25.5	6544.97	27	7570.69	27	9548.38
	24.5	7840.3	26	8418.57	26	12055.7
	23.5	8925.44	25	7913.33	25	11193.4
	22.5	9908.76	24	7839.21	24	10956.6
	21.5	9203.1	23	7122.39	23	10686.3
	20.5	8234.38	22	6374.77	22	9182.75
	19.5	7789.31	21	5121.05	21	8864.55
	18.5	7441.5	20	5094.74	20	7758.77
	17.5	7530.73	19	6551.03	19	8311.05
	16.5	6060.67	18	7091.64	18	9067.4
	15.5	6310.11	17	6289.75	17	8626.25
	14.5	6053.62	16	6151.89	16	8481.2
	13.5	6712.61	15	5871.78	15	8016.91
	12.5	4714.7	14	5420.84	14	8542.36
	11.5	3568.27	13	4483.24	13	6504.24
	10.5	3442.57	12	3804.3	12	5278.39
	9.5	4171.99	11	4141.25	11	4836.61
	8.5	4448.68	10	4382.01	10	6359.24
	7.5	5002.46	9	4124.51	9	5245.26
	6.5	6846.81	8	3593.37	8	4582
	5.5	7179.46	7	2749.19	7	3880.38
	4.5	4081.49	6	1864.36	6	2779.62
	3.5	2172.77	5	1810.24	5	2938.37
	2.5	841.888	4	2061.98	4	4293.2
	1.5	348.649	3	1650.37	3	3968.14
	0.5	187.19	2	550.032	2	1171.27
	-0.5	65.2517	1	170.05	1	290.978
	-1.5	45.1363	0	76.3478	0	199.524
	-2.5	65.412	-1	43.5224	-1	65.357
	-3.5	41.7815	-2	0	-2	41.7092
	-4.5	0	-3	21.7707	-3	18.5084
	-5.5	21.7757	-4	27.5758	-4	21.0658
	-6.5	21.7812	-5	22.2381	-5	27.5131
	-7.5	10.8938	-6	15.5274	-6	26.9508
	-8.5	10.896	-7	0	-7	16.6279
	-9.5	10.8977	-8	11.2832	-8	16.063
	-10.5	32.7029	-9	10.516	-9	18.0777
	-11.5	0	-10	10.3757	-10	25.5319

## Sheet: Figure 2f
	B.E.(eV)	Raw	Intensity	Peak	Sum	Background	Peak	1		B.E.(eV)	Raw	Intensity	Peak	Sum	Background	Peak	1
	295.03	5155.72	5254.48	5135.72	5211.72	5142.75	5160.04	5147.13		540.03	12397	12485.4	12377	12412.7	12410.5	12411.4	12381.8
	294.93	5252.72	5237	5115.71	5193.18	5122.89	5140.68	5127.38		539.93	12283.7	12470.3	12357	12393.5	12391.3	12394.6	12361.9
	294.83	5172.53	5219.55	5095.64	5174.62	5102.98	5121.29	5107.58		539.83	12324.7	12455.9	12336.9	12374.2	12372	12378.5	12342
	294.73	5256.58	5202.21	5075.6	5156.14	5083.1	5101.96	5087.82		539.73	12169.7	12442.6	12316.9	12355	12352.9	12363.4	12322.1
	294.63	5378.9	5184.92	5055.51	5137.65	5063.17	5082.61	5068.01		539.63	12139.7	12430.6	12296.7	12335.6	12333.5	12349.5	12302
	294.53	5341.83	5167.64	5035.34	5119.13	5043.17	5063.21	5048.14		539.53	12319.1	12420.5	12276.4	12316.2	12314.1	12337.5	12281.9
	294.43	5196.83	5150.47	5015.18	5100.67	5023.19	5043.86	5028.29		539.43	12413.2	12413.4	12256.5	12297.2	12295.2	12328.4	12262.2
	294.33	5184.93	5133.47	4995.09	5082.34	5003.27	5024.6	5008.52		539.33	12420.8	12410	12236.7	12278.4	12276.4	12322.8	12242.6
	294.23	5130.84	5116.58	4974.99	5064.05	4983.37	5005.38	4988.75		539.23	12303	12411.1	12217	12259.6	12257.7	12321.8	12223.1
	294.13	4968.94	5099.82	4954.91	5045.83	4963.48	4986.22	4969.01		539.13	11922.8	12417.8	12197.2	12240.8	12238.9	12326.2	12203.4
	294.03	4926.44	5083.25	4934.9	5027.75	4943.67	4967.17	4949.36		539.03	12283.1	12431.1	12176.7	12221.4	12219.6	12337.1	12183.2
	293.93	4950.95	5066.82	4914.9	5009.74	4923.89	4948.18	4929.74		538.93	12380.9	12453.6	12156.9	12202.6	12200.9	12357.2	12163.6
	293.83	4902.07	5050.51	4894.89	4991.77	4904.09	4929.21	4910.1		538.83	12193.6	12486.5	12137.2	12184.1	12182.4	12387.6	12144.1
	293.73	5088.87	5034.34	4874.88	4973.89	4884.31	4910.3	4890.5		538.73	12558.1	12531	12117.3	12165.4	12163.7	12429.4	12124.5
	293.63	4993.84	5018.22	4854.77	4955.96	4864.43	4891.35	4870.8		538.63	12804.3	12589	12098	12147.2	12145.7	12484.7	12105.4
	293.53	4832.31	5002.3	4834.7	4938.15	4844.6	4872.48	4851.16		538.53	12539.6	12661.4	12079.1	12129.6	12128.2	12554.2	12086.8
	293.43	4986.02	4986.61	4814.7	4920.49	4824.85	4853.76	4831.62		538.43	12458.7	12747.7	12059.9	12111.6	12110.3	12637.6	12067.8
	293.33	4958	4971	4794.61	4902.82	4805.02	4835.01	4812		538.33	13062.7	12847.8	12040.5	12093.6	12092.4	12734.5	12048.7
	293.23	5079.67	4955.58	4774.53	4885.23	4785.21	4816.33	4792.4		538.23	13115.4	12961.5	12022.1	12076.6	12075.5	12845.1	12030.7
	293.13	5116.27	4940.28	4754.37	4867.66	4765.33	4797.65	4772.75		538.13	13090.6	13085.7	12003.9	12059.8	12058.9	12965.8	12012.7
	293.03	5142.02	4925.16	4734.19	4850.16	4745.44	4779.02	4753.1		538.03	13251	13216.7	11985.6	12043	12042.2	13093.4	11994.8
	292.93	5031.62	4910.23	4713.97	4832.72	4725.53	4760.46	4733.44		537.93	13230.1	13350.7	11967.6	12026.6	12026	13223.6	11977.2
	292.83	4999.67	4895.58	4693.81	4815.44	4705.68	4742.03	4713.86		537.83	13292.5	13481.5	11949.6	12010.2	12009.8	13350.6	11959.5
	292.73	5157.11	4881.17	4673.65	4798.26	4685.85	4723.71	4694.3		537.73	13549.3	13603.2	11931.7	11994.1	11993.8	13468.2	11942.1
	292.63	5357.72	4866.94	4653.4	4781.1	4665.95	4705.41	4674.69		537.63	13721	13708.9	11914.2	11978.4	11978.4	13569.7	11925.1
	292.53	5356.87	4852.86	4633.04	4763.95	4645.94	4687.1	4654.99		537.53	13492	13791.4	11897.1	11963.1	11963.3	13647.8	11908.4
	292.43	5256.61	4839.07	4612.66	4746.9	4625.94	4668.91	4635.31		537.43	13787.2	13843.7	11879.6	11947.6	11948.1	13695.5	11891.5
	292.33	5486.83	4825.63	4592.33	4730.03	4606	4650.89	4615.7		537.33	14093.9	13861.6	11862.6	11932.6	11933.4	13708.5	11875
	292.23	5283.38	4812.39	4571.87	4713.16	4585.94	4632.89	4596		537.23	13901.6	13842.7	11846.2	11918.3	11919.3	13684.5	11859.1
	292.13	5497.62	4799.6	4551.5	4696.53	4566	4615.14	4576.44		537.13	13695.3	13786.9	11829.4	11903.8	11905.1	13623.2	11843
	292.03	5243.97	4787.08	4531.01	4679.92	4545.96	4597.45	4556.79		537.03	13492.2	13697.6	11812.4	11889	11890.8	13528.3	11826.6
	291.93	5399.81	4775.08	4510.65	4663.6	4526.06	4580.05	4537.31		536.93	13592.9	13580.6	11795	11874.1	11876.3	13405.3	11810
	291.83	5220.39	4763.43	4490.19	4647.35	4506.09	4562.77	4517.78		536.83	13411.9	13443.4	11777.9	11859.5	11862.1	13261.8	11793.6
	291.73	5427.33	4752.33	4469.81	4631.35	4486.22	4545.8	4498.38		536.73	13564.5	13292.5	11760.5	11844.8	11847.8	13104.2	11777
	291.63	5247.68	4741.62	4449.31	4615.43	4466.27	4528.95	4478.92		536.63	13320.9	13135.4	11743.3	11830.4	11834	12940.1	11760.8
	291.53	5280.63	4731.55	4428.9	4599.78	4446.42	4512.45	4459.6		536.53	13062	12977.5	11725.8	11815.9	11820	12774.8	11744.2
	291.43	5355.94	4722.03	4408.46	4584.31	4426.57	4496.21	4440.31		536.43	13234.8	12823.9	11707.9	11801.1	11805.9	12613.3	11727.4
	291.33	5455.95	4713.1	4387.97	4569.02	4406.71	4480.25	4421.04		536.33	13043.9	12679.4	11690.3	11786.8	11792.2	12460.4	11710.9
	291.23	5491.19	4704.8	4367.42	4553.89	4386.81	4464.58	4401.78		536.23	12739.6	12546.2	11672.5	11772.4	11778.5	12318.4	11694.3
	291.13	5612.81	4697.22	4346.84	4538.98	4366.92	4449.28	4382.56		536.13	12415.2	12426.4	11654.1	11757.7	11764.7	12189.1	11677.4
	291.03	5249.82	4690.39	4326.19	4524.26	4347	4434.34	4363.36		536.03	12205.1	12320.7	11635.4	11742.7	11750.6	12073.4	11660.1
	290.93	5222.45	4684.64	4305.71	4509.99	4327.29	4420.07	4344.42		535.93	12185.6	12229.5	11616.2	11727.6	11736.6	11971.5	11642.6
	290.83	5615.95	4679.86	4285.24	4496.02	4307.63	4406.34	4325.58		535.83	12144.3	12152.6	11597.1	11712.8	11722.8	11883.1	11625.3
	290.73	4976.12	4675.94	4264.55	4482.15	4287.8	4393.01	4306.63		535.73	12421.1	12088.8	11578	11698.2	11709.4	11807.1	11608.2
	290.63	5083.92	4673.52	4244.18	4468.93	4268.34	4380.67	4288.12		535.63	11813.2	12037.5	11559.3	11684.3	11696.9	11742.6	11591.7
	290.53	5117.56	4672.34	4223.75	4456	4248.87	4369.04	4269.67		535.53	11868.9	11995.7	11539.8	11669.8	11683.9	11686.7	11574.6
	290.43	5042.54	4672.58	4203.29	4443.43	4229.43	4358.25	4251.32		535.43	11935	11963.1	11520.3	11655.7	11671.5	11638.9	11557.9
	290.33	4924.04	4674.44	4182.85	4431.29	4210.09	4348.47	4233.15		535.33	11900.1	11938.4	11500.9	11642	11659.7	11597.6	11541.8
	290.23	4751.91	4678.14	4162.47	4419.63	4190.86	4339.86	4215.2		535.23	11830.7	11920.2	11481.5	11628.8	11648.5	11561.5	11526.1
	290.13	4776.31	4683.94	4142.16	4408.52	4171.78	4332.63	4197.5		535.13	11947.6	11907.9	11462.1	11615.8	11638	11529.3	11511.1
	290.03	4862.09	4691.98	4121.84	4397.89	4152.77	4326.87	4179.98		535.03	11452.5	11901.1	11442.9	11603.5	11628.4	11500.4	11497.4
	289.93	4670.05	4702.6	4101.45	4387.73	4133.78	4322.83	4162.62		534.93	11715.1	11898.8	11422.9	11590.9	11619	11473	11484.5
	289.83	4686.98	4716.36	4081.16	4378.24	4114.99	4321.04	4145.58		534.83	11795.1	11902.7	11403.4	11579.3	11611.2	11447.7	11474.5
	289.73	4611.8	4733.81	4060.85	4369.34	4096.28	4321.94	4128.8		534.73	11755.4	11913.8	11384	11568.4	11605	11423.8	11468.4
	289.63	4579.4	4755.98	4040.56	4361.14	4077.71	4326.48	4112.34		534.63	11694.5	11933.7	11364.6	11558.1	11600.5	11400.8	11467.9
	289.53	4440.45	4784.4	4020.29	4353.66	4059.28	4336.1	4096.21		534.53	12089.6	11965.5	11345.1	11548.5	11598.2	11378.4	11475.6
	289.43	4448.25	4821.65	4000.07	4347.02	4041.05	4353.26	4080.52		534.43	11875.2	12014.1	11326.2	11540.2	11599.6	11357.1	11496
	289.33	4473.23	4871.77	3979.84	4341.2	4022.97	4381.89	4065.22		534.33	11556.2	12084.1	11307.1	11532.5	11604.6	11335.9	11532.5
	289.23	4664.09	4941.32	3959.58	4336.26	4005.03	4428.42	4050.36		534.23	12413.4	12182.1	11287.5	11525.2	11614.6	11314.4	11590.4
	289.13	4446.82	5040.53	3939.22	4332.2	3987.17	4502.89	4035.92		534.13	12271.3	12317.4	11269.3	11520.3	11633.1	11294.6	11677.4
	289.03	4888.03	5184.85	3918.96	4329.32	3969.63	4620.6	4022.17		534.03	12274.2	12496.6	11250.9	11516.4	11660.9	11274.7	11797.3
	288.93	5406.41	5395.65	3898.46	4327.36	3952.08	4802.71	4008.86		533.93	13046.8	12727.6	11232.5	11513.7	11701.6	11255	11954.8
	288.83	5468.44	5701.94	3877.68	4326.39	3934.53	5078.02	3996.04		533.83	12934.6	13017.3	11215.4	11513.8	11760	11236.6	12153
	288.73	6042.43	6140.24	3856.86	4326.77	3917.22	5482.77	3984.05		533.73	13001.4	13368.2	11198.1	11515.3	11840	11218.2	12389
	288.63	6827.94	6752.61	3835.73	4328.35	3899.95	6058.72	3972.77		533.63	13814	13780	11180.9	11518.7	11947.5	11200	12656.6
	288.53	7798.84	7582.55	3814.18	4331.19	3882.63	6849.02	3962.25		533.53	14441.8	14249.8	11165.1	11525.5	12090.7	11183.2	12945.6
	288.43	8927.73	8668.74	3792.12	4335.35	3865.24	7891.94	3952.58		533.43	14867.4	14769.1	11150.3	11535.8	12277.4	11167.5	13239.2
	288.33	10038.4	10036.1	3769.47	4340.92	3847.74	9211.97	3943.93		533.33	15150.3	15324.1	11136.1	11549.5	12515.8	11152.6	13514.7
	288.23	11589.1	11685.6	3746.23	4348.14	3830.21	10809.3	3936.59		533.23	15944.1	15899.5	11122.5	11567.1	12814.9	11138.2	13746.9
	288.13	13677	13586.3	3722.18	4357.02	3812.52	12652.5	3930.77		533.13	16120.6	16479	11110.1	11590.1	13184.3	11125.1	13909.9
	288.03	15703	15666.3	3697.04	4367.57	3794.47	14668.6	3926.8		533.03	16952.9	17049.6	11098	11619	13631.5	11112.3	13980.9
	287.93	17733.5	17812.4	3670.84	4380.18	3776.23	16742.8	3925.72		532.93	17367.7	17609.8	11087.3	11656.7	14165	11101	13949.1
	287.83	19321.6	19871.9	3643.58	4395.25	3757.94	18720.2	3929.26		532.83	18251.9	18169.1	11077.2	11705.6	14787.9	11090.3	13816.9
	287.73	21294.9	21661.7	3615.48	4413.54	3739.99	20413.8	3940.82		532.73	19049	18751.7	11068.6	11771.5	15503.3	11081.1	13601.5
	287.63	22140	22991.7	3586.35	4435.61	3722.4	21626.7	3966		532.63	19820.8	19386.3	11061.2	11861.6	16307.3	11073.2	13327.7
	287.53	23231.4	23703	3556.76	4462.99	3706.02	22188.6	4015.61		532.53	20244.1	20103.4	11055	11987.3	17193	11066.6	13021.6
	287.43	24203.9	23723.2	3526.6	4496.99	3691.05	22008.1	4106.83		532.43	21156.6	20930.7	11049.5	12164.6	18147.3	11060.6	12706.7
	287.33	23017.2	23106.1	3495.92	4539.7	3677.98	21109.1	4267.09		532.33	22005.1	21892.2	11045.5	12417.2	19151.3	11056.2	12404.1
	287.23	22683.1	22026.1	3465.84	4595.23	3668.45	19622.3	4537.63		532.23	23245.7	23010.1	11042.9	12776.1	20181.3	11053.1	12128.1
	287.13	21051.4	20728.3	3435.91	4667.64	3662.81	17733.4	4972.17		532.13	24638.3	24302.5	11042.1	13281.2	21206.7	11052	11889
	287.03	20626.1	19483.2	3406.81	4764.06	3662.92	15640.5	5636.17		532.03	25992.3	25786.8	11043.6	13980.5	22193.1	11053.2	11691
	286.93	19313.8	18544.3	3377.92	4893.3	3670.33	13518.4	6596.02		531.93	27337.6	27478.9	11047.3	14928.5	23101.7	11056.5	11534
	286.83	18495.5	18123.1	3349.69	5069.1	3689.87	11507.2	7906.05		531.83	28985	29387.8	11053	16179.9	23889.7	11061.9	11415.4
	286.73	18776.4	18364.9	3321.87	5309.54	3730.6	9704.77	9585.63		531.73	32008.1	31521.3	11061.4	17787.8	24517.4	11069.9	11330.3
	286.63	19399.9	19334.3	3293.88	5639.05	3811.42	8165.21	11600.3		531.63	33672.9	33874.5	11074.5	19790.4	24949.5	11082.7	11275.3
	286.53	20415.3	21012.5	3265.57	6089.85	3969.89	6906.96	13842.5		531.53	36700.5	36428.2	11090.2	22200.9	25157.2	11098.2	11242.6
	286.43	22729.6	23309.6	3236.71	6702.76	4272.29	5918.32	16126.4		531.43	38797.4	39149	11110.7	25004.1	25129.3	11118.4	11229.2
	286.33	25513.3	26089.2	3206.64	7527.08	4821.26	5167.39	18193.4		531.33	42500.9	41970.3	11134.5	28134.5	24867.9	11141.9	11229.4
	286.23	28904.3	29200.2	3175.12	8620.47	5753.4	4612.73	19738.9		531.23	45529.5	44806	11164	31490	24394.3	11171.3	11242.6
	286.13	32123.9	32525.4	3141.83	10048	7215.22	4210.34	20477.3		531.13	46982.8	47523.7	11198.4	34908.5	23739.6	11205.4	11265.4
	286.03	37098.3	36031	3106.86	11877	9309.06	3920.63	20244.9		531.03	49132	49957.7	11234.9	38187.2	22940	11241.7	11293.5
	285.93	40669.3	39777.5	3069.3	14171.6	12020.3	3709.36	19084.2		530.93	50780.2	51912.3	11274.8	41090.5	22037.9	11281.4	11327
	285.83	45492.9	43823.9	3029.88	16988.1	15152.2	3551.41	17221.9		530.83	53168	53169.9	11317.3	43359.2	21074.4	11323.7	11364.4
	285.73	48826	48078.2	2987.95	20362	18290.3	3427.38	14962.4		530.73	53302.6	53535.6	11363.5	44762.4	20087.5	11369.6	11406.5
	285.63	51811.3	52228.9	2944.28	24306.6	20834.5	3325.06	12595.6		530.63	52663.3	52876.2	11409.8	45132.4	19108	11415.8	11449.3
	285.53	55180.2	55809.2	2899.03	28795.6	22121.3	3236.16	10353.2		530.53	51732.2	51177.5	11455	44428	18162.1	11460.8	11491.5
	285.43	58082.4	58477.1	2852.03	33760.1	21729.1	3155.15	8388.95		530.43	48124.9	48553.2	11498.6	42741.3	17271	11504.3	11532.5
	285.33	59315.1	60304.7	2803.51	39083.1	19773.3	3078.98	6779.81		530.33	45345.7	45216.7	11536.5	40268.2	16448	11542	11568
	285.23	62056.9	61696.4	2754.32	44596.4	16819	3006.55	5537.42		530.23	42392.5	41424.3	11570	37255.5	15704.1	11575.3	11599.3
	285.13	64066.4	63062.7	2703.69	50085.8	13528.1	2935.87	4623.94		530.13	37984.4	37437.6	11598.7	33958.3	15045.4	11603.9	11626.1
	285.03	64557	64615.5	2652	55289.3	10436.8	2866.6	3978.81		530.03	34199.8	33478.5	11620.4	30598	14470.1	11625.5	11646.1
	284.93	66745.8	66319.2	2600.02	59913.2	7871.91	2799.03	3535.18		529.93	30256.5	29727.8	11636.1	27358.8	13976.1	11641	11660.2
	284.83	68630.9	67920.5	2546.89	63648.2	5950.06	2731.95	3230.99		529.83	26741.9	26321.8	11645.5	24381.7	13558.2	11650.3	11668.2
	284.73	68587.5	69038.9	2492.75	66204.1	4629.89	2665.29	3017.87		529.73	23853.3	23338.1	11649.4	21752.7	13208.8	11654.1	11670.8
	284.63	68742	69288.4	2438.62	67358.9	3783.67	2599.85	2861.88		529.63	20979.3	20816.1	11648.7	19519.4	12920.6	11653.2	11668.8
	284.53	67658	68386	2384.37	66999.4	3264.35	2535.36	2740.01		529.53	19076.8	18748.9	11643.4	17684.4	12684.4	11647.9	11662.5
	284.43	65448.6	66221.7	2330.66	65155.1	2947.41	2472.33	2638.77		529.43	16920.2	17103.2	11635.2	16223.5	12492.6	11639.5	11653.2
	284.33	62854.8	62861.7	2278.06	61988.7	2745.35	2411.25	2550.57		529.33	16027.2	15828	11623.5	15093.7	12336.5	11627.8	11640.6
	284.23	58881.5	58506.2	2226.77	57758.6	2604.66	2352.21	2471.05		529.23	14810.8	14861.9	11610.5	14241.5	12210.5	11614.6	11626.7
	284.13	54146.7	53423.3	2177.51	52764.9	2496.76	2295.85	2398.4		529.13	13769.6	14143.4	11595.6	13611.8	12107.7	11599.6	11611
	284.03	48270.6	47904.7	2130.67	47315.1	2407.49	2242.48	2331.65		529.03	13182.2	13614.9	11579	13152.6	12022.7	11582.9	11593.7
	283.93	43486.2	42225.9	2086.84	41692.6	2330.56	2192.65	2270.58		528.93	12350.5	13227.8	11561.5	12819.8	11951.8	11565.4	11575.5
	283.83	38551.5	36626.4	2045.45	36140.8	2262.12	2145.73	2214.09		528.83	12165.9	12942.5	11542.8	12577.3	11890.9	11546.5	11556.1
	283.73	32967.9	31303.3	2006.6	30858.8	2200.59	2101.76	2161.92		528.73	11920.6	12729.1	11523.8	12398.2	11838.3	11527.4	11536.5
	283.63	28131.3	26399.7	1970.61	25991	2145.3	2061.03	2114.11		528.63	11456.6	12565.4	11504.4	12262.4	11791.7	11508	11516.5
	283.53	23464.6	22013.1	1937.1	21636	2095.2	2023.13	2070.07		528.53	11116.6	12435.1	11484.3	12155.1	11749.2	11487.8	11496
	283.43	19043.5	18193.6	1905.98	17844.4	2049.73	1987.92	2029.52		528.43	11440.2	12327.5	11463.7	12067	11709.7	11467.2	11474.9
	283.33	16425.2	14950.6	1877.12	14626.2	2008.37	1955.27	1992.2		528.33	11068	12236.4	11443.7	11992.6	11673.4	11447	11454.4
	283.23	12960.8	12261.2	1849.61	11958.9	1969.91	1924.21	1957.05		528.23	11198.6	12156	11423.1	11926.9	11638.7	11426.4	11433.4
	283.13	10606.1	10078.1	1823.87	9795.65	1934.51	1895.16	1924.4		528.13	11107.2	12084	11402.8	11868	11605.8	11406	11412.6
	283.03	8814.29	8341.06	1799.34	8076.51	1901.43	1867.53	1893.6		528.03	11089.5	12018.2	11382.3	11813.9	11574.1	11385.4	11391.7
	282.93	7506.39	6982.72	1775.71	6734.37	1870.21	1841.01	1864.27		527.93	10949.2	11957.3	11361.8	11763.6	11543.4	11364.9	11370.9
	282.83	5851.57	5935.68	1752.75	5702.04	1840.46	1815.33	1836.11		527.83	11142.1	11900.3	11341.2	11716.3	11513.4	11344.2	11349.9
	282.73	5146.51	5137.65	1730.63	4917.42	1812.26	1790.65	1809.23		527.73	11021.2	11846.9	11320.9	11671.9	11484.5	11323.8	11329.3
	282.63	4128.2	4532.44	1708.87	4324.46	1785.01	1766.49	1783.09		527.63	10673.7	11796.3	11300.4	11629.7	11456	11303.3	11308.5
	282.53	3598.86	4073.94	1687.62	3877.18	1758.82	1742.98	1757.83		527.53	10896.7	11747.8	11279.4	11588.9	11427.7	11282.2	11287.2
	282.43	3355.04	3724.24	1666.63	3537.8	1733.35	1719.86	1733.14		527.43	10457.9	11701.9	11258.8	11550.1	11400.2	11261.5	11266.3
	282.33	2782.9	3453.85	1645.76	3276.92	1708.4	1696.98	1708.85		527.33	10498.7	11657.3	11237.5	11512.3	11372.6	11240.2	11244.8
	282.23	2505.66	3240.79	1625.17	3072.63	1684.1	1674.49	1685.1		527.23	10675.6	11614.7	11216.4	11475.9	11345.4	11219	11223.4
	282.13	2354.88	3068.48	1604.72	2908.44	1660.25	1652.24	1661.71		527.13	10338.4	11573.9	11195.5	11441	11319	11198.1	11202.3
	282.03	2162.18	2925.25	1584.33	2772.75	1636.75	1630.15	1638.6		527.03	10900.6	11534.1	11174.1	11406.8	11292.4	11176.7	11180.7
	281.93	1976.29	2802.95	1564.03	2657.45	1613.59	1608.24	1615.77		526.93	10524	11496.6	11153.7	11374.4	11267.1	11156.2	11160.1
	281.83	1805.72	2695.92	1543.82	2556.94	1590.74	1586.5	1593.19		526.83	10505.6	11459.7	11132.7	11342.3	11241.5	11135.2	11138.9
	281.73	1793.12	2600.33	1523.68	2467.43	1568.18	1564.91	1570.86		526.73	10781.3	11423.9	11111.7	11311.1	11216.1	11114.1	11117.7
	281.63	1676.24	2513.43	1503.55	2386.21	1545.8	1543.4	1548.66		526.63	10726.9	11389.5	11091.2	11281.1	11191.5	11093.6	11097
	281.53	1512.28	2433.5	1483.46	2311.61	1523.63	1522	1526.64		526.53	10731	11356	11070.6	11251.6	11167.1	11073	11076.2
	281.43	1546.34	2359.32	1463.44	2242.41	1501.68	1500.74	1504.82		526.43	10814.1	11323.3	11050.1	11222.8	11142.9	11052.4	11055.5
	281.33	1433.98	2289.9	1443.4	2177.67	1479.85	1479.51	1483.08		526.33	10765.6	11291.6	11029.7	11194.8	11119.1	11032	11035
	281.23	1393.36	2224.65	1423.4	2116.82	1458.18	1458.38	1461.49		526.23	10839.9	11260.5	11009.3	11167.1	11095.4	11011.5	11014.4
	281.13	1314.21	2163.01	1403.42	2059.32	1436.63	1437.31	1440		526.13	10276.6	11230.2	10989	11140.1	11072	10991.2	10994
	281.03	1262.37	2104.6	1383.47	2004.81	1415.22	1416.33	1418.63		526.03	10327.2	11199.7	10967.9	11112.6	11048	10970	10972.8
	280.93	1237.62	2049.07	1363.53	1952.96	1393.92	1395.41	1397.36		525.93	10271.4	11169.8	10946.9	11085.7	11024.2	10949	10951.6
	280.83	1175.52	1996.12	1343.59	1903.49	1372.71	1374.53	1376.17		525.83	10572.8	11140.4	10925.8	11059	11000.5	10927.9	10930.4
	280.73	1223	1945.52	1323.68	1856.18	1351.6	1353.72	1355.06		525.73	10590	11111.9	10905.3	11033.2	10977.5	10907.3	10909.7
	280.63	1228.66	1897	1303.73	1810.78	1330.52	1332.91	1333.99		525.63	10333.7	11083.9	10884.8	11007.8	10954.6	10886.8	10889.1
	280.53	1103.5	1850.39	1283.77	1767.12	1309.5	1312.12	1312.96		525.53	10381.4	11055.9	10863.9	10982.2	10931.4	10865.9	10868.1
	280.43	1193.68	1805.59	1263.86	1725.12	1288.6	1291.43	1292.04		525.43	10609.5	11028.5	10843.1	10957	10908.5	10845	10847.2
	280.33	1038.88	1762.33	1243.9	1684.53	1267.69	1270.7	1271.12		525.33	10546.2	11001.7	10822.8	10932.5	10886.1	10824.6	10826.8
	280.23	1117.1	1720.63	1224.01	1645.35	1246.91	1250.08	1250.31		525.23	10421.4	10975.2	10802.3	10908.1	10863.7	10804.2	10806.2
	280.13	1029.44	1680.21	1204.06	1607.34	1226.12	1229.44	1229.5		525.13	10138.8	10948.9	10781.7	10883.8	10841.2	10783.5	10785.5
	280.03	1039.5	1641.08	1184.15	1570.49	1205.42	1208.86	1208.76		525.03	10609.5	10922.4	10760.7	10859.2	10818.4	10762.5	10764.4
	279.93	1058.33	1603.06	1164.23	1534.66	1184.74	1188.29	1188.05		524.93	10314.8	10897	10740.5	10835.6	10796.5	10742.2	10744.1
	279.83	911.721	1566.09	1144.28	1499.77	1164.08	1167.73	1167.36		524.83	10719.8	10871.4	10719.8	10811.7	10774.2	10721.5	10723.3
	279.73	1004.97	1530.15	1124.4	1465.82	1143.52	1147.25	1146.76
	279.63	1047.34	1495.06	1104.46	1432.62	1122.94	1126.74	1126.14
	279.53	999.844	1460.77	1084.49	1400.15	1102.36	1106.21	1105.52
	279.43	989.145	1427.27	1064.54	1368.38	1081.82	1085.73	1084.94
	279.33	993.074	1394.48	1044.58	1337.25	1061.31	1065.25	1064.39
	279.23	936.842	1362.35	1024.6	1306.72	1040.81	1044.79	1043.84
	279.13	904.114	1330.86	1004.65	1276.76	1020.35	1024.35	1023.34
	279.03	969.1	1299.97	984.699	1247.32	999.923	1003.95	1002.87
	278.93	1010.74	1269.57	964.707	1218.33	979.472	983.51	982.38
	278.83	944.683	1239.64	944.683	1189.75	959.011	963.057	961.876

## Sheet: Figure 2g
	B.E.(eV)	Raw	Intensity	Peak	Sum	Background	Peak	1		B.E.(eV)	Raw	Intensity	Peak	Sum	Background	Peak	1
	295.05	6509.67	6627.69	6489.67	6572.46	6499.59	6498.87	6525.78		542.85	16256.5	16302.6	16236.5	16260.3	16271.1	16237.2	16243.5
	294.95	6568.45	6610.65	6469.65	6554.04	6479.78	6479.06	6506.73		542.75	16211.7	16283.9	16216.5	16240.7	16251.7	16217.2	16223.8
	294.85	6378.04	6593.64	6449.56	6535.59	6459.9	6459.18	6487.64		542.65	16609	16265.2	16196.5	16221.1	16232.3	16197.2	16204.1
	294.75	6553.67	6576.89	6429.63	6517.35	6440.2	6439.47	6468.75		542.55	16469	16246.6	16176.6	16201.6	16213	16177.3	16184.4
	294.65	6442.56	6560.06	6409.51	6498.98	6420.31	6419.59	6449.72		542.45	15759.2	16228.1	16156.6	16182	16193.8	16157.4	16164.8
	294.55	6288.56	6543.44	6389.48	6480.74	6400.52	6399.8	6430.82		542.35	15904.7	16209.4	16136.6	16162.4	16174.4	16137.4	16145
	294.45	6381.54	6527.06	6369.57	6462.69	6380.86	6380.14	6412.09		542.25	16011.3	16190.9	16116.5	16142.8	16155	16117.3	16125.3
	294.35	6234.57	6510.7	6349.56	6444.59	6361.11	6360.38	6393.31		542.15	16108	16172.4	16096.5	16123.2	16135.7	16097.3	16105.6
	294.25	6193.47	6494.59	6329.67	6426.66	6341.48	6340.76	6374.7		542.05	15770.1	16154	16076.5	16103.7	16116.4	16077.4	16086
	294.15	6134.3	6478.63	6309.8	6408.82	6321.88	6321.16	6356.17		541.95	15887.5	16135.6	16056.4	16084.1	16097.1	16057.3	16066.3
	294.05	6279.23	6462.86	6289.96	6391.07	6302.33	6301.61	6337.73		541.85	16400	16117.3	16036.4	16064.6	16077.9	16037.3	16046.7
	293.95	6281.64	6447.09	6269.97	6373.24	6282.63	6281.92	6319.21		541.75	15850.4	16099.1	16016.5	16045.1	16058.8	16017.4	16027.2
	293.85	5989.93	6431.45	6249.96	6355.46	6262.93	6262.21	6300.73		541.65	15816.7	16080.9	15996.5	16025.6	16039.6	15997.4	16007.7
	293.75	6443.23	6416.24	6230.2	6338	6243.48	6242.78	6282.58		541.55	15920.1	16062.8	15976.4	16006.1	16020.4	15977.4	15988.1
	293.65	6144.92	6400.77	6210	6320.18	6223.61	6222.91	6264.07		541.45	15925.9	16044.8	15956.4	15986.7	16001.2	15957.4	15968.7
	293.55	6193.93	6385.74	6190.06	6302.7	6204.01	6203.32	6245.9		541.35	16267.6	16026.8	15936.4	15967.2	15982.1	15937.4	15949.2
	293.45	6268.99	6370.84	6170.06	6285.24	6184.36	6183.68	6227.75		541.25	16101.6	16009	15916.5	15947.9	15963.1	15917.5	15929.9
	293.35	6053.47	6356.07	6149.97	6267.77	6164.63	6163.96	6209.6		541.15	15933.3	15991.3	15896.5	15928.5	15944.1	15897.5	15910.6
	293.25	6164.07	6341.7	6130.06	6250.58	6145.1	6144.45	6191.74		541.05	16081.8	15973.6	15876.5	15909.1	15925.1	15877.6	15891.3
	293.15	6244.9	6327.44	6110.03	6233.36	6125.47	6124.82	6173.86		540.95	15877.3	15956.1	15856.5	15889.8	15906.2	15857.6	15872.1
	293.05	6279.96	6313.33	6089.9	6216.15	6105.75	6105.12	6156.01		540.85	15721.7	15938.7	15836.5	15870.4	15887.2	15837.7	15853
	292.95	6435.25	6299.43	6069.72	6198.98	6086	6085.39	6138.22		540.75	15631.3	15921.3	15816.5	15851.1	15868.3	15817.7	15833.9
	292.85	6602.38	6285.65	6049.38	6181.77	6066.1	6065.52	6120.4		540.65	15928.1	15904.1	15796.5	15831.7	15849.4	15797.7	15814.8
	292.75	6581.66	6271.98	6028.87	6164.49	6046.05	6045.49	6102.56		540.55	15923.5	15887.1	15776.5	15812.5	15830.6	15777.7	15795.9
	292.65	6487.39	6258.64	6008.35	6147.33	6026.02	6025.48	6084.86		540.45	15645.1	15870.2	15756.5	15793.2	15811.8	15757.8	15777
	292.55	6355.69	6245.69	5987.9	6130.37	6006.08	6005.57	6067.39		540.35	15497.3	15853.5	15736.5	15773.9	15793	15737.8	15758.3
	292.45	6498.48	6233.2	5967.56	6113.65	5986.26	5985.78	6050.2		540.25	15497.3	15836.9	15716.5	15754.7	15774.2	15717.8	15739.6
	292.35	6517.19	6220.94	5947.07	6096.91	5966.31	5965.87	6033.06		540.15	15700.2	15820.5	15696.4	15735.4	15755.5	15697.8	15721.1
	292.25	7060.69	6209.05	5926.54	6080.28	5946.35	5945.95	6016.08		540.05	15316.8	15804.5	15676.4	15716.2	15736.9	15677.8	15702.9
	292.15	6843.62	6197.07	5905.48	6063.28	5925.89	5925.54	5998.8		539.95	15177.6	15788.7	15656.4	15697	15718.2	15657.8	15684.8
	292.05	6375.77	6185.73	5884.6	6046.62	5905.64	5905.34	5981.95		539.85	15541	15773.3	15636.3	15677.8	15699.6	15637.7	15667
	291.95	6571.58	6175.31	5864.15	6030.55	5885.84	5885.59	5965.77		539.75	15803.8	15758.5	15616.2	15658.7	15681.1	15617.8	15649.7
	291.85	6695.89	6165.23	5843.49	6014.46	5865.87	5865.68	5949.68		539.65	15439.7	15744.5	15596.3	15639.6	15662.7	15597.9	15633.1
	291.75	6681.48	6155.58	5822.69	5998.43	5845.79	5845.67	5933.77		539.55	15598.9	15731.3	15576.3	15620.6	15644.3	15577.9	15617.4
	291.65	6849.99	6146.55	5801.89	5982.59	5825.74	5825.69	5918.2		539.45	15308.8	15719.5	15556.3	15601.6	15626	15557.9	15602.8
	291.55	6576.45	6138.01	5780.91	5966.78	5805.56	5805.59	5902.82		539.35	15416.2	15709.5	15536.2	15582.6	15607.7	15537.9	15589.9
	291.45	6656.95	6130.42	5760.17	5951.44	5785.65	5785.77	5888.09		539.25	15680.2	15701.9	15516.2	15563.6	15589.5	15518	15579.4
	291.35	6834.08	6123.53	5739.34	5936.23	5765.69	5765.91	5873.71		539.15	15492.6	15697.7	15496.2	15544.8	15571.4	15498	15572.2
	291.25	6553.14	6117.31	5718.32	5921.1	5745.59	5745.93	5859.65		539.05	15466.1	15697.9	15476.2	15525.9	15553.4	15478.1	15569.2
	291.15	6577.02	6112.25	5697.54	5906.47	5725.77	5726.24	5846.38		538.95	15137	15703.8	15456.2	15507.1	15535.4	15458.2	15571.8
	291.05	6707.72	6108.16	5676.72	5892.09	5705.98	5706.58	5833.68		538.85	15781.3	15717	15436.2	15488.2	15517.5	15438.2	15581.5
	290.95	6758.79	6105.03	5655.76	5877.86	5686.09	5686.85	5821.5		538.75	15296.7	15739.2	15416.2	15469.6	15499.7	15418.3	15600.2
	290.85	6428.57	6103.04	5634.73	5863.89	5666.2	5667.13	5810.02		538.65	16114.1	15772.1	15396.2	15450.9	15482	15398.4	15629.5
	290.75	6422.63	6102.67	5613.99	5850.54	5646.66	5647.78	5799.65		538.55	15950.2	15817.8	15376.3	15432.4	15464.5	15378.6	15671.3
	290.65	6523.99	6103.74	5593.24	5837.54	5627.19	5628.51	5790.21		538.45	16175.4	15877.5	15356.5	15413.9	15447.1	15358.8	15727
	290.55	6403.27	6106.31	5572.37	5824.82	5607.67	5609.23	5781.71		538.35	15854	15952.4	15336.6	15395.5	15429.9	15339	15797.8
	290.45	6194.54	6110.75	5551.59	5812.59	5588.32	5590.15	5774.48		538.25	16123.9	16042.8	15316.7	15377.2	15412.7	15319.2	15883.8
	290.35	6217.58	6117.37	5530.99	5800.98	5569.24	5571.36	5768.77		538.15	16014.1	16148.1	15296.9	15358.9	15395.7	15299.5	15984.7
	290.25	6064.41	6126.17	5510.35	5789.81	5550.22	5552.66	5764.56		538.05	16493.2	16266.9	15277	15340.7	15378.8	15279.7	16098.7
	290.15	6126.12	6137.62	5489.84	5779.25	5531.42	5534.23	5762.24		537.95	16335.3	16396	15257.2	15322.6	15362.1	15260	16223
	290.05	5901.99	6151.88	5469.25	5769.16	5512.66	5515.87	5761.92		537.85	16396.4	16531.4	15237.5	15304.6	15345.5	15240.4	16353.2
	289.95	5799.89	6169.69	5448.84	5759.84	5494.21	5497.88	5764.29		537.75	16738.6	16667.2	15217.7	15286.7	15329.1	15220.7	16483.6
	289.85	6125.81	6191.65	5428.52	5751.21	5475.97	5480.16	5769.85		537.65	16673.5	16796.9	15198	15269	15313	15201.1	16607.7
	289.75	5765.67	6218.35	5407.86	5742.93	5457.56	5462.33	5779.13		537.55	16613	16912.8	15178.3	15251.3	15297	15181.6	16717.7
	289.65	5605.03	6252.01	5387.53	5735.69	5439.63	5445.04	5794.25		537.45	16701.3	17006.5	15158.5	15233.7	15281.1	15162	16805.3
	289.55	5795.3	6294.91	5367.33	5729.35	5422	5428.15	5817.39		537.35	17168.9	17070.2	15138.8	15216.2	15265.5	15142.5	16862.6
	289.45	5749.92	6350.59	5346.93	5723.65	5404.38	5411.36	5851.99		537.25	17019.9	17097.7	15119.2	15198.9	15250.2	15123	16883.3
	289.35	6038.31	6425.4	5326.55	5718.88	5386.99	5394.92	5904.28		537.15	17152.1	17085.1	15099.6	15181.6	15235	15103.6	16863.7
	289.25	6384.86	6528.32	5305.89	5714.81	5369.55	5378.56	5983.07		537.05	17143.3	17032.6	15080	15164.6	15220.1	15084.2	16803.7
	289.15	6225.7	6672.96	5284.89	5711.45	5352.04	5362.27	6101.86		536.95	16644.8	16943.8	15060.4	15147.6	15205.5	15064.8	16707.1
	289.05	6517.72	6879.24	5264.01	5709.39	5334.95	5346.57	6280.35		536.85	17241.4	16825.1	15040.7	15130.7	15191.1	15045.3	16580.1
	288.95	7022.14	7172.89	5242.84	5708.28	5317.89	5331.12	6544.11		536.75	17002.5	16684.5	15021.1	15114	15177	15026	16430.9
	288.85	7648.51	7587.62	5221.18	5708.06	5300.71	5315.8	6926.6		536.65	16595.6	16530.2	15001.5	15097.4	15163.2	15006.6	16267.5
	288.75	8293.78	8163.9	5198.92	5708.73	5283.34	5300.56	7468.03		536.55	16364.4	16369.8	14981.8	15080.9	15149.7	14987.2	16097.4
	288.65	9396.56	8947.18	5176.03	5710.42	5265.8	5285.5	8213.56		536.45	16364.4	16210.4	14962.1	15064.5	15136.5	14967.8	15927.8
	288.55	10482.4	9983.09	5152.1	5712.86	5247.74	5270.32	9208.46		536.35	15963.5	16057.3	14942.4	15048.3	15123.7	14948.4	15764
	288.45	11686.9	11311.4	5127.13	5716.23	5229.24	5255.19	10492.1		536.25	15834.3	15915.1	14922.6	15032.2	15111.2	14929	15610.4
	288.35	13239.2	12958.9	5101.02	5720.63	5210.26	5240.17	12090.9		536.15	16368.3	15786.7	14902.7	15016.3	15099.2	14909.6	15469.8
	288.25	15119.5	14927.8	5073.43	5725.97	5190.59	5225.17	14006.4		536.05	16361.2	15673.8	14883	15000.7	15087.8	14890.3	15344.2
	288.15	17069.9	17188.8	5044.07	5732.18	5170.02	5210.19	16208.6		535.95	15388.2	15577.2	14863.3	14985.3	15076.9	14871.1	15233.9
	288.05	19388.6	19674.3	5012.86	5739.52	5148.62	5195.58	18629.2		535.85	15428.5	15496.3	14843.4	14970	15066.5	14851.7	15138.4
	287.95	21962.7	22274.2	4979.46	5747.95	5126.21	5181.62	21156.7		535.75	15472.7	15430.4	14823.5	14954.9	15056.8	14832.4	15056.8
	287.85	23788.6	24840.2	4943.63	5757.71	5102.75	5169.19	23641.5		535.65	15376.6	15378	14803.6	14940.1	15047.9	14813.2	14987.7
	287.75	26294.8	27188.7	4906.06	5769.98	5079.16	5160.92	25896.8		535.55	15269.7	15337.6	14783.8	14925.7	15040	14794	14929.1
	287.65	28039	29115.3	4866.12	5784.81	5055.11	5159.81	27713.9		535.45	15000.3	15307.6	14763.9	14911.5	15033.2	14775	14879.5
	287.55	30177.7	30425.7	4824.52	5803.8	5031.65	5173.26	28890.5		535.35	15304.3	15286.5	14743.9	14897.7	15027.8	14755.9	14836.9
	287.45	30659.9	30978.9	4780.89	5827.81	5008.86	5212.62	29272.3		535.25	14791.2	15273.3	14724	14884.2	15024	14737.1	14800
	287.35	30473.9	30740.4	4736.77	5860.23	4988.85	5299.13	28802.5		535.15	14672.6	15266.9	14704	14871.2	15022.3	14718.3	14767.3
	287.25	30777	29802.8	4692.78	5904.3	4972.98	5463.8	27540.1		535.05	14748.1	15267	14684	14858.5	15023.2	14699.6	14737.7
	287.15	29381.7	28368	4648.46	5963.51	4961.85	5749.44	25638.6		534.95	15223.3	15273.5	14664	14846.4	15027.5	14681.2	14710.6
	287.05	28367.2	26703.3	4605.41	6045.29	4958.68	6213.07	23302.5		534.85	14867.4	15286.9	14644.1	14834.8	15036.1	14663.1	14685.2
	286.95	26037.3	25090.9	4563.26	6157.87	4966.11	6916.13	20740.5		534.75	14685.2	15307.8	14624.2	14823.8	15050.1	14645.4	14661
	286.85	24528.2	23792.7	4523.24	6315.1	4991.47	7917.12	18138.8		534.65	14779.4	15337.7	14604.2	14813.5	15070.9	14628.3	14637.7
	286.75	23418.1	23023.9	4484.6	6533.96	5046.69	9248.64	15648.4		534.55	14921.3	15378.8	14584.2	14803.8	15100.5	14612.2	14614.9
	286.65	22653.7	22934.2	4446.95	6838.76	5157.35	10899.6	13379.3		534.45	14902.2	15433.8	14564.3	14794.9	15141.1	14597.9	14592.7
	286.55	23113.8	23600.6	4409.98	7262.37	5372.73	12796.1	11399.3		534.35	15014.3	15506.8	14544.4	14786.9	15195.7	14586.5	14570.8
	286.45	24679.3	25033.6	4372.54	7846.67	5777.45	14789.5	9737.53		534.25	15209.4	15602.9	14524.5	14779.9	15267.3	14580	14549.1
	286.35	26214.5	27198.5	4333.61	8645.31	6502.87	16661.5	8389.62		534.15	15275.5	15729.1	14504.6	14773.9	15360	14581.2	14527.7
	286.25	29569.8	30037.8	4293.22	9723.6	7723.62	18139.8	7330.47		534.05	15916.8	15893.8	14484.7	14769.1	15478.4	14594	14506.5
	286.15	33926.4	33497.6	4249.66	11155.1	9625.36	18947.5	6518.57		533.95	16180	16107.1	14465	14765.7	15627.6	14623.3	14485.5
	286.05	37786.6	37565.3	4201.99	13020.7	12343.6	18899.7	5907.27		533.85	16260.7	16379.9	14445.3	14763.8	15813.3	14674.1	14464.7
	285.95	43934.4	42274.9	4150.69	15402.7	15875	17997.2	5451.96		533.75	17107.3	16722.4	14425.7	14763.5	16041.4	14750.5	14444
	285.85	48968	47620.5	4093.61	18376.3	19993.6	16421.5	5109.88		533.65	17379.7	17143.6	14406.2	14765.1	16318.5	14855	14423.5
	285.75	53930.3	53407.6	4031.78	22000.8	24204.6	14448.8	4848.7		533.55	17481.5	17648.8	14386.8	14768.9	16651.3	14985.7	14403.2
	285.65	59141.5	59170.5	3965.26	26306.7	27766.4	12350.8	4642.41		533.45	18251.8	18236.7	14367.4	14775	17045.5	15135.4	14383
	285.55	62958.2	64244.1	3893.83	31284	29824.1	10346	4471.53		533.35	19164.6	18901.5	14348.1	14784	17507.4	15291.5	14363
	285.45	67659	68071.5	3818.78	36872.2	29749	8582.82	4323.84		533.25	19435.1	19629.3	14329.1	14796.2	18041.4	15435.6	14343.2
	285.35	70407.7	70599.8	3739.27	42954.8	27540.4	7133.14	4189.31		533.15	20307.2	20402	14310.1	14812.4	18651.1	15545.1	14323.5
	285.25	71851.4	72282.6	3657.13	49350.2	23830	6010	4063.83		533.05	21279.3	21200.5	14291.2	14833.6	19338.6	15598	14304.1
	285.15	74591.8	73693.2	3573.56	55814.6	19473.5	5181.03	3944.81		532.95	22195	22010.2	14272.6	14861.2	20102.6	15579.3	14284.9
	285.05	76334.6	75209.7	3487.36	62043.2	15211.7	4588.22	3828.69		532.85	22775.2	22831.2	14254.1	14897.6	20940.9	15489.2	14265.9
	284.95	77684.5	76912.1	3399.46	67684	11541.1	4170.48	3714.9		532.75	23582.7	23674.6	14235.8	14946.3	21846.3	15342.3	14247
	284.85	78300.5	78593.7	3310.22	72362.9	8685.92	3872.58	3602.89		532.65	24656.1	24559.5	14217.6	15013	22809.9	15161	14228.3
	284.75	78298.7	79845.5	3220.32	75710.9	6650.72	3652.05	3492.71		532.55	25326.2	25504.8	14199.6	15106.2	23819.9	14967.6	14209.9
	284.65	79384.5	80198.5	3130.33	77426.3	5299.59	3479.05	3384.53		532.45	26318.6	26524.5	14181.8	15238.6	24858.8	14780.6	14191.6
	284.55	77986.5	79271.3	3039.26	77335	4444.17	3332.93	3277.03		532.35	27425.1	27631.5	14164.1	15428.8	25908.4	14612.9	14173.6
	284.45	76131.5	76880.5	2949.4	75440	3912.15	3204.25	3172.28		532.25	29334.4	28834.3	14146.7	15702.1	26944.9	14471.5	14155.8
	284.35	72567.5	73059.2	2861.18	71913.9	3571.58	3086.74	3070.51		532.15	30478.3	30144	14129.6	16092.6	27943.6	14358.4	14138.4
	284.25	68455.3	68021.9	2776.2	67060.7	3338.29	2978.37	2973.17		532.05	31617.7	31574.6	14112.8	16643.6	28877	14271.1	14121.2
	284.15	64013.7	62085.5	2694.98	61248.9	3163.21	2877.7	2880.64		531.95	33404.2	33142.3	14096.2	17406.2	29714.9	14205.5	14104.3
	284.05	56781.8	55601.1	2617.82	54856.9	3020.68	2783.95	2793.11		531.85	35242.8	34872.7	14079.9	18439.4	30428.7	14156.5	14087.8
	283.95	50559.3	48911.2	2547.34	48240.4	2900.61	2699.08	2713.08		531.75	36932	36790.5	14064	19801.8	30989.7	14119.6	14071.6
	283.85	44488.8	42307.6	2482.58	41698.1	2795.97	2621.74	2639.54		531.65	38512.9	38923.3	14048.5	21548.4	31374	14090.6	14055.8
	283.75	37761.9	36033.9	2423.43	35476.8	2703.63	2551.48	2572.27		531.55	41001.4	41292.2	14033.2	23721.1	31563.6	14066.8	14040.3
	283.65	31246.5	30270.7	2370.49	29759.1	2622.57	2488.71	2511.82		531.45	43741	43898.2	14018.4	26333	31548.8	14046.5	14025.2
	283.55	26305.3	25135.4	2323.57	24663.5	2551.54	2433.04	2457.94		531.35	46105.9	46723.9	14004.2	29367.7	31329.7	14028.3	14010.8
	283.45	21212.1	20687	2281.22	20250.3	2488.35	2382.86	2409.13		531.25	49857	49710.5	13990.4	32757.3	30916.1	14011.7	13996.8
	283.35	17353.6	16931.8	2243.57	16526.3	2432.56	2338.19	2365.47		531.15	53042.8	52764	13977.4	36390	30326.2	13996.4	13983.5
	283.25	14099.9	13839.2	2209.49	13461.5	2382.59	2297.77	2325.79		531.05	55341.2	55744.4	13965	40102.6	29583.7	13982.1	13970.9
	283.15	11951.2	11349.2	2178.4	10996.4	2337.52	2260.97	2289.48		530.95	58045.7	58461.9	13953	43676.3	28717.2	13968.6	13958.8
	283.05	9814.53	9384.56	2149.29	9054.23	2296.05	2226.67	2255.49		530.85	61301.8	60696	13941.5	46862.2	27755.5	13955.8	13947.1
	282.95	8010.47	7862.59	2122.15	7552.54	2257.91	2194.81	2223.77		530.75	63163.8	62200.4	13930.7	49383.7	26728.9	13943.8	13936.1
	282.85	6695.24	6700.01	2096.66	6408.36	2222.61	2165.02	2194		530.65	63019.5	62747.9	13920.2	50986.2	25664.6	13932.3	13925.5
	282.75	5495.87	5821.41	2072.37	5546.5	2189.53	2136.8	2165.69		530.55	61559.8	62176.8	13909.8	51483.5	24586.8	13920.9	13914.9
	282.65	5247.68	5161.02	2049.18	4901.41	2158.43	2110.01	2138.72		530.45	60857	60447.4	13899	50811.8	23519.3	13909.3	13904
	282.55	4298.05	4663.5	2026.2	4417.89	2128.31	2083.71	2112.19		530.35	57505.7	57658.7	13888.1	49052	22480.5	13897.7	13892.9
	282.45	3802.42	4286.19	2004.08	4053.45	2099.73	2058.54	2086.72		530.25	54394	54028.4	13876.6	46404.3	21487.1	13885.5	13881.3
	282.35	3392.8	3995.16	1982.41	3774.26	2072.18	2034.05	2061.89		530.15	49324.4	49829	13864.4	43129.3	20551.2	13872.7	13869
	282.25	2933.96	3765.67	1961.09	3555.7	2045.51	2010.13	2037.6		530.05	45419.8	45338.5	13851.3	39496.3	19681.3	13859.1	13855.7
	282.15	2793.18	3579.87	1940.18	3380.03	2019.71	1986.81	2013.87		529.95	40557.8	40817.5	13837.4	35758.5	18884.8	13844.7	13841.7
	282.05	2774.58	3424.86	1919.39	3234.4	1994.44	1963.78	1990.41		529.85	36420.8	36471.5	13822.6	32119.5	18163.6	13829.4	13826.8
	281.95	2627.15	3291.86	1898.59	3110.12	1969.53	1940.9	1967.09		529.75	31890.5	32465.3	13807	28742.5	17519.3	13813.4	13811.1
	281.85	2340.71	3175	1877.91	3001.37	1945.07	1918.28	1944.02		529.65	28705.3	28901.5	13790.5	25732.1	16949.8	13796.5	13794.5
	281.75	2358.68	3070.45	1857.48	2904.4	1921.14	1896.04	1921.32		529.55	25951.7	25832.6	13773.4	23144.9	16451.5	13779.1	13777.3
	281.65	1920.08	2975.25	1837.02	2816.27	1897.45	1873.88	1898.7		529.45	23330.1	23272.2	13755.7	20998.5	16020.2	13761.1	13759.5
	281.55	1976.74	2887.96	1816.94	2735.6	1874.38	1852.21	1876.57		529.35	21236.8	21192	13737.6	19270.8	15649.9	13742.7	13741.3
	281.45	1935.09	2806.86	1796.79	2660.71	1851.46	1830.58	1854.48		529.25	19929.3	19545.4	13719	17921.2	15334.8	13723.9	13722.6
	281.35	1919.09	2731.07	1776.66	2590.74	1828.76	1809.06	1832.49		529.15	18559.9	18269	13700.2	16892.9	15068.2	13704.9	13703.8
	281.25	1856.57	2659.88	1756.53	2525.02	1806.22	1787.62	1810.59		529.05	17522.4	17295.9	13681.2	16125.5	14843.8	13685.6	13684.6
	281.15	1880.71	2592.78	1736.43	2463.08	1783.89	1766.3	1788.82		528.95	17025.8	16564	13661.9	15562.7	14655.7	13666.1	13665.3
	281.05	1796.81	2529.25	1716.3	2404.41	1761.67	1745	1767.07		528.85	16751.5	16016.1	13642.6	15153.4	14498	13646.6	13645.9
	280.95	1775.43	2469.02	1696.22	2348.76	1739.64	1723.83	1745.46		528.75	15673.8	15606	13623.2	14856.1	14366	13627	13626.4
	280.85	1539.91	2411.7	1676.15	2295.77	1717.73	1702.73	1723.92		528.65	15768.9	15295.8	13603.6	14637.7	14254.9	13607.2	13606.7
	280.75	1709.1	2357.21	1656.28	2245.37	1696.14	1681.88	1702.65		528.55	15863	15057.3	13584	14473.9	14160.9	13587.5	13587.1
	280.65	1706.18	2304.93	1636.23	2196.98	1674.47	1660.91	1681.26		528.45	15001.1	14869.9	13564.5	14347.3	14080.7	13567.8	13567.4
	280.55	1682.14	2254.82	1616.16	2150.54	1652.89	1639.97	1659.91		528.35	14556.5	14718.3	13544.7	14245.5	14011.4	13547.9	13547.6
	280.45	1574.51	2206.7	1596.1	2105.91	1631.4	1619.08	1638.62		528.25	14590.7	14592.3	13524.9	14160.5	13950.8	13528	13527.8
	280.35	1441.84	2160.47	1576.12	2063	1610.07	1598.31	1617.46		528.15	14249.9	14484.9	13505.1	14087.2	13897.1	13508.1	13507.9
	280.25	1460.2	2116.01	1556.25	2021.69	1588.92	1577.69	1596.45		528.05	14551.7	14391	13485.3	14022	13848.7	13488.1	13488
	280.15	1576.5	2073.03	1536.34	1981.71	1567.81	1557.07	1575.46		527.95	14333.9	14307.5	13465.5	13962.9	13804.7	13468.2	13468.1
	280.05	1542.82	2031.33	1516.3	1942.86	1546.63	1536.36	1554.38		527.85	14274.5	14232	13445.7	13908.5	13764	13448.2	13448.3
	279.95	1478.83	1990.94	1496.28	1905.19	1525.53	1515.69	1533.35		527.75	13831.6	14162.8	13425.8	13857.7	13725.8	13428.3	13428.4
	279.85	1417.38	1951.77	1476.29	1868.62	1504.53	1495.09	1512.41		527.65	13648.2	14098.8	13405.9	13810	13689.8	13408.3	13408.4
	279.75	1414.65	1913.74	1456.35	1833.07	1483.61	1474.56	1491.54		527.55	13654	14039	13385.9	13764.9	13655.3	13388.3	13388.4
	279.65	1657.38	1876.71	1436.38	1798.4	1462.73	1454.05	1470.68		527.45	13330.6	13982.9	13366	13722	13622.2	13368.2	13368.4
	279.55	1547.41	1840.38	1416.18	1764.33	1441.65	1433.31	1449.62		527.35	13544.9	13929.9	13346	13681.1	13590.3	13348.1	13348.3
	279.45	1434.03	1805	1396.06	1731.12	1420.7	1412.68	1428.67		527.25	13646.6	13879.7	13326	13642	13559.3	13328.1	13328.3
	279.35	1325.99	1770.53	1376.02	1698.72	1399.87	1392.15	1407.84		527.15	13254.4	13831.9	13306.1	13604.5	13529.2	13308.1	13308.4
	279.25	1447.94	1736.88	1356.07	1667.06	1379.16	1371.74	1387.12		527.05	13413.9	13786.1	13286.1	13568.4	13499.7	13288	13288.3
	279.15	1359.22	1703.82	1335.98	1635.9	1358.36	1351.2	1366.3		526.95	13355.3	13742.3	13266.1	13533.5	13470.9	13268	13268.3
	279.05	1392.6	1671.46	1315.96	1605.37	1337.65	1330.76	1345.56		526.85	13683	13700.2	13246.1	13499.8	13442.6	13248	13248.2
	278.95	1305.43	1639.68	1295.89	1575.34	1316.93	1310.28	1324.8		526.75	13594.8	13659.6	13226.2	13467.1	13414.9	13228	13228.3
	278.85	1275.88	1608.53	1275.88	1545.87	1296.29	1289.88	1304.13		526.65	13155.5	13620.5	13206.3	13435.4	13387.6	13208	13208.3
										526.55	13049.1	13582.5	13186.3	13404.4	13360.7	13187.9	13188.3
										526.45	13462.5	13545.7	13166.2	13374.2	13334.1	13167.9	13168.2
										526.35	13821.9	13510	13146.3	13344.7	13308	13147.9	13148.2
										526.25	13295.5	13475.3	13126.4	13316	13282.3	13128	13128.3
										526.15	13384.4	13441.4	13106.5	13287.7	13256.8	13107.9	13108.3
										526.05	13148.4	13408.4	13086.5	13260	13231.6	13088	13088.4
										525.95	13127.9	13376.1	13066.5	13232.7	13206.7	13067.9	13068.3
										525.85	13168.4	13344.5	13046.5	13205.9	13182	13047.9	13048.3
										525.75	13306.9	13313.5	13026.6	13179.5	13157.5	13027.9	13028.3
										525.65	13619.5	13283.1	13006.6	13153.5	13133.3	13007.9	13008.3
										525.55	13100.9	13253.4	12986.7	13127.9	13109.3	12988	12988.4
										525.45	13242.1	13224.1	12966.8	13102.6	13085.5	12968	12968.4
										525.35	13520.7	13195.3	12946.8	13077.5	13061.8	12948	12948.4
										525.25	13573.2	13167.1	12926.9	13052.9	13038.4	12928.1	12928.5
										525.15	13597.1	13139.2	12907	13028.4	13015.1	12908.2	12908.6
										525.05	13204.6	13111.8	12887.2	13004.3	12992	12888.3	12888.7
										524.95	13160.2	13084.6	12867.2	12980.2	12969	12868.3	12868.8
										524.85	12847.3	13057.8	12847.3	12956.4	12946.1	12848.3	12848.8

## Sheet: Figure 2h
	AIP		CIP
	Positron Energy	S parameter	Positron Energy	S parameter
	0.18	0.478401	0.18	0.481955
	0.23	0.479148	0.23	0.480874
	0.28	0.479685	0.28	0.481873
	0.33	0.480074	0.33	0.481648
	0.38	0.480095	0.38	0.481915
	0.43	0.47816	0.43	0.482006
	0.48	0.479994	0.48	0.48514
	0.53	0.479559	0.53	0.483522
	0.58	0.480916	0.58	0.48341
	0.63	0.48095	0.63	0.484477
	0.68	0.478217	0.68	0.484434
	0.73	0.476914	0.73	0.485131
	0.78	0.478359	0.78	0.485102
	0.83	0.478879	0.83	0.485061
	0.88	0.479098	0.88	0.484262
	1.187	0.475896	1.187	0.485297
	1.494	0.477294	1.494	0.487119
	1.801	0.479069	1.801	0.488013
	2.109	0.478637	2.109	0.488903
	2.416	0.478668	2.416	0.488023
	2.723	0.479497	2.723	0.487168
	3.03	0.478066	3.03	0.487855
	3.337	0.481031	3.337	0.487143
	3.644	0.48118	3.644	0.488832
	3.951	0.483641	3.951	0.486995
	4.259	0.482252	4.259	0.486296
	4.566	0.485527	4.566	0.486767
	4.873	0.485489	4.873	0.487775
	5.18	0.484478	5.18	0.486508

## Sheet: Figure 2i
	AIP		CIP
	Positron Energy	R parameter	Positron Energy	R parameter
	0.18	0.514663	0.18	0.515802
	0.23	0.501195	0.23	0.498257
	0.28	0.490454	0.28	0.493492
	0.33	0.482369	0.33	0.479832
	0.38	0.476644	0.38	0.472014
	0.43	0.47143	0.43	0.468563
	0.48	0.465434	0.48	0.464185
	0.53	0.461995	0.53	0.458738
	0.58	0.460561	0.58	0.456524
	0.63	0.456898	0.63	0.455675
	0.68	0.453979	0.68	0.457116
	0.73	0.453723	0.73	0.458533
	0.78	0.451872	0.78	0.456736
	0.83	0.45724	0.83	0.454744
	0.88	0.45554	0.88	0.455986
	1.187	0.451355	1.187	0.449253
	1.494	0.449803	1.494	0.44734
	1.801	0.447297	1.801	0.44418
	2.109	0.446141	2.109	0.441483
	2.416	0.443139	2.416	0.442392
	2.723	0.443844	2.723	0.444525
	3.03	0.444284	3.03	0.444864
	3.337	0.444525	3.337	0.445893
	3.644	0.448527	3.644	0.443583
	3.951	0.449968	3.951	0.446574
	4.259	0.452716	4.259	0.444713
	4.566	0.453214	4.566	0.44621
	4.873	0.460765	4.873	0.45139
	5.18	0.464235	5.18	0.452216

## Sheet: Figure 2j
		Rejection(%)
	PEG (Da)	CIP	AIP
	200	47.24	68.82
	400	84.92	93.28
	600	94.29	96.73
	1000	96.24	97.47

## Sheet: Figure 3a
		AIP		CIP
	Feed	Rejection	error	Rejection	error
	Na2SO4	0.9732	0.0125384	0.9659	0.0223
	MgSO4	0.9528	0.014987	0.9488	0.0175
	MgCl2	0.939	0.00184712	0.775	0.0256
	CaCl2	0.92017	0.00369318	0.6008	0.0106
	NaCl	0.215504	0.000610874	0.21	0.0116

## Sheet: Figure 3b
	AIP
	Stokes Radius (Å)	Rejection (%)	ions
	3.98	0.9805	Sm3+
	3.96	0.9741	La3+
	4.08	0.9738	Gd3+
	3.35	0.9363	Co2+
	3.47	0.939	Mg2+
	3.1	0.92017	Ca2+
	2.92	0.95122	Ni2+
	2.92	0.935927	Ba2+
	2.38	0.235313	Li+
	1.84	0.215504	Na+
	1.25	0.201193	K+
	1.19	0.153839	Cs+
	1.18	0.134873	Rb+

## Sheet: Figure 3c
	CIP
	Stokes Radius (Å)	Rejection (%)	Ions
	3.98	0.9332	Sm3+
	3.96	0.9314	La3+
	4.08	0.9276	Gd3+
	3.35	0.69	Co2+
	3.47	0.775	Mg2+
	3.1	0.6008	Ca2+
	2.92	0.526	Ni2+
	2.92	0.4594	Ba2+
	2.38	0.2032	Li+
	1.84	0.21	Na+
	1.25	0.2038	K+
	1.19	0.1536	Cs+
	1.18	0.1329	Rb+

## Sheet: Figure 3d
	Mg/Li in feed	P (Lm2h bar-1)	Mg/Li in permeate
	1	12.74	0.02
	2	12.46	0.05
	10	10.62	0.15
	30	10.55	0.38
	100	10.66	1.39

[truncated: 32 more sheets: Figure 3e, Figure 3f, Figure 4a, Figure 4b, Figure 4c, Figure 4d, Figure 4e, Figure 4f, Supplementary  Figure 4, Supplementary  Figure 5, Supplementary  Figure 6, Supplementary  Figure 7, Supplementary  Figure 8, Supplementary  Figure 15, Supplementary Figure 16, Supplementary Figure 17, Supplementary Figure 18, Supplementary  Figure 20, Supplementary  Figure 21, Supplementary  Figure 22 …]
